# Supplementary material for: The Effects of Epicuticular Wax on Anthracnose Resistance of Sorghum bicolor
Source: Int J Mol Sci. 2023 Feb 4;24(4):3070. doi: 10.3390/ijms24043070 (PMC9964091; doi:10.3390/ijms24043070)
Supplement: Supplementary file 1 [file ijms-24-03070-s001.zip]

Archive with 2 entries (2 files):
- Supplementary figures and tables.pdf
- Supplementary Tables.xls
