# Supplementary material for: The Effects of Epicuticular Wax on Anthracnose Resistance of Sorghum bicolor
Source: Int J Mol Sci. 2023 Feb 4;24(4):3070. doi: 10.3390/ijms24043070 (PMC9964091; doi:10.3390/ijms24043070)
Supplement: Supplementary file 1 [file ijms-24-03070-s001.zip › Supplementary Tables.xls]

## Sheet: Table S1a
Table S1a Genes differentially expressed in sorghum leaves remaining epicuticular wax after anthracnose infection at 3 dpi.
Gene ID	+EW_CK-1_FPKM	+EW_CK-2_FPKM	+EW_CK-3_FPKM	+EW_T-01_FPKM	+EW_T-02_FPKM	+EW_T-03_FPKM	FDR	log2FC	regulated	COG_class	COG_class_annotation	GO_annotation	KEGG_annotation	KEGG_pathway_annotation	KOG_class	KOG_class_annotation	Pfam_annotation	Swiss-Prot_annotation	eggNOG_class	eggNOG_class_annotation	NR_annotation
Sobic.001G292400.v3.2	1.22924	1.47787	1.48751	2.95764	2.98718	3.00508	3.4415e-13	1.01623	up	--	--	--	--	--	--	--	--	--	--	--	trithorax group protein osa [Sorghum bicolor]
Sobic.002G212900.v3.2	0.395323	1.6388	1.87397	3.75619	3.68094	3.6164	0.00260126	1.1325	up	--	--	--	--	--	--	--	--	--	--	--	hypothetical protein SORBI_3002G212900, partial [Sorghum bicolor]
Sobic.005G226100.v3.2	6.7399	7.98033	6.84552	0.428357	0.473756	0.766119	1.06592e-33	-3.25233	down	--	--	--	--	--	[R]	General function prediction only	C2H2-type zinc finger	Zinc finger protein ZAT18 OS=Arabidopsis thaliana OX=3702 GN=ZAT18 PE=2 SV=1	S	Function unknown	zinc finger protein ZAT11 [Sorghum bicolor]
Sobic.002G171200.v3.2	2.18608	1.96354	1.88445	0.832396	0.805761	0.581515	2.34578e-12	-1.39871	down	[N]	Cell motility	Cellular Component: integral component of membrane (GO:0016021);; Molecular Function: cellulose synthase (UDP-forming) activity (GO:0016760);; Biological Process: cellulose biosynthetic process (GO:0030244);; Biological Process: cell wall organization (GO:0071555);;	K20923|1.4e-221|bdi:100824050|K20923 mixed-linked glucan synthase [EC:2.4.1.-] | (RefSeq) probable mixed-linked glucan synthase 3	--	--	--	Cellulose synthase	Probable mixed-linked glucan synthase 3 OS=Oryza sativa subsp. japonica OX=39947 GN=CSLF3 PE=3 SV=1	G	Carbohydrate transport and metabolism	hypothetical protein SORBI_3002G171200 [Sorghum bicolor]
Sorghum_bicolor_newGene_420	0.493083	0.818555	0.590635	1.33911	1.76778	1.91022	0.000543212	1.13245	up	--	--	Biological Process: ubiquitin-dependent protein catabolic process (GO:0006511);; Cellular Component: integral component of membrane (GO:0016021);; Molecular Function: ligase activity (GO:0016874);; Molecular Function: ubiquitin protein ligase activity (GO:0061630);;	K10664|9.2e-85|sbi:8068932|K10664 E3 ubiquitin-protein ligase ATL6/9/15/31/42/55 [EC:2.3.2.27] | (RefSeq) RING-H2 finger protein ATL38	--	[O]	Posttranslational modification, protein turnover, chaperones	Ring finger domain	E3 ubiquitin-protein ligase ATL31 OS=Arabidopsis thaliana OX=3702 GN=ATL31 PE=1 SV=2	O	Posttranslational modification, protein turnover, chaperones	RING-H2 finger protein ATL38 [Sorghum bicolor]
Sobic.001G252800.v3.2	31.8459	32.7212	33.5138	103.627	93.9381	101.068	5.93276e-141	1.5446	up	--	--	Molecular Function: DNA binding (GO:0003677);; Molecular Function: transcription factor activity, sequence-specific DNA binding (GO:0003700);; Cellular Component: nucleus (GO:0005634);;	K16222|1.5e-41|csat:104762378|K16222 Dof zinc finger protein DOF5.5 | (RefSeq) cyclic dof factor 1-like	Circadian rhythm - plant (ko04712)	--	--	Dof domain, zinc finger	Cyclic dof factor 3 OS=Arabidopsis thaliana OX=3702 GN=CDF3 PE=1 SV=2	B	Chromatin structure and dynamics	cyclic dof factor 1 [Sorghum bicolor]
Sobic.007G039856.v3.2	1.38817	1.02424	0.828233	0.30158	0.517889	0.380754	8.73858e-05	-1.24329	down	--	--	Molecular Function: zinc ion binding (GO:0008270);; Biological Process: RNA modification (GO:0009451);; Cellular Component: intracellular membrane-bounded organelle (GO:0043231);;	K22565|1.3e-176|rcu:8269241|K22565 COMM domain containing 9 | (RefSeq) pentatricopeptide repeat-containing protein At5g50390, chloroplastic	--	[R]	General function prediction only	PPR repeat	Pentatricopeptide repeat-containing protein At5g50390, chloroplastic OS=Arabidopsis thaliana OX=3702 GN=PCMP-H58 PE=2 SV=1	S	Function unknown	pentatricopeptide repeat-containing protein At5g50390, chloroplastic [Sorghum bicolor]
Sobic.002G209300.v3.2	0.601566	0.329987	0.482681	1.74016	1.97366	1.9564	7.54462e-09	1.67261	up	--	--	Molecular Function: transcription regulatory region sequence-specific DNA binding (GO:0000976);; Molecular Function: transcription factor activity, sequence-specific DNA binding (GO:0003700);; Cellular Component: nucleus (GO:0005634);; Biological Process: cell differentiation (GO:0030154);; Molecular Function: sequence-specific DNA binding (GO:0043565);;	K09422|1.9e-217|sbi:8056007|K09422 transcription factor MYB, plant | (RefSeq) transcription factor MYB36	--	[K]	Transcription	Myb-like DNA-binding domain	Transcription factor MYB36 OS=Arabidopsis thaliana OX=3702 GN=MYB36 PE=1 SV=1	--	--	transcription factor MYB36 [Sorghum bicolor]
Sobic.005G012000.v3.2	2.47189	1.81431	1.70953	18.0756	19.679	19.4654	6.35528e-98	3.07372	up	[T]	Signal transduction mechanisms	Molecular Function: protein serine/threonine kinase activity (GO:0004674);; Molecular Function: ATP binding (GO:0005524);; Biological Process: signal transduction (GO:0007165);;	K07198|5.8e-258|sbi:8067611|K07198 5'-AMP-activated protein kinase, catalytic alpha subunit [EC:2.7.11.11] | (RefSeq) CBL-interacting protein kinase 15	--	[T]	Signal transduction mechanisms	Protein kinase domain	CBL-interacting protein kinase 14 OS=Oryza sativa subsp. japonica OX=39947 GN=CIPK14 PE=2 SV=1	T	Signal transduction mechanisms	CBL-interacting protein kinase 15 [Sorghum bicolor]
Sobic.009G064832.v3.2	1.13617	1.13652	1.17667	2.69703	2.87045	3.63313	6.35731e-09	1.25299	up	--	--	--	--	--	--	--	--	--	--	--	hypothetical protein SORBI_3009G064832 [Sorghum bicolor]
Sobic.001G319100.v3.2	18.9676	17.169	22.7453	7.6327	7.2838	6.845	5.63406e-22	-1.43423	down	[R]	General function prediction only	Molecular Function: glutathione transferase activity (GO:0004364);; Cellular Component: cytoplasm (GO:0005737);; Biological Process: glutathione metabolic process (GO:0006749);;	K00799|1.1e-121|sbi:8063172|K00799 glutathione S-transferase [EC:2.5.1.18] | (RefSeq) uncharacterized protein LOC8063172	Glutathione metabolism (ko00480)	[O]	Posttranslational modification, protein turnover, chaperones	Glutathione S-transferase, N-terminal domain	Probable glutathione S-transferase GSTU6 OS=Oryza sativa subsp. japonica OX=39947 GN=GSTU6 PE=2 SV=2	O	Posttranslational modification, protein turnover, chaperones	hypothetical protein SORBI_3001G319100 [Sorghum bicolor]
Sobic.003G416900.v3.2	0.893342	0.764736	0.492962	1.57821	2.23278	2.18534	6.31933e-07	1.27297	up	[I]	Lipid transport and metabolism	Biological Process: jasmonic acid metabolic process (GO:0009694);; Biological Process: salicylic acid metabolic process (GO:0009696);; Molecular Function: hydrolase activity (GO:0016787);; Molecular Function: methyl indole-3-acetate esterase activity (GO:0080030);; Molecular Function: methyl salicylate esterase activity (GO:0080031);; Molecular Function: methyl jasmonate esterase activity (GO:008…	K20802|6.7e-47|eus:EUTSA_v10014451mg|K20802 (R)-mandelonitrile lyase [EC:4.1.2.10] | (RefSeq) hypothetical protein	Cyanoamino acid metabolism (ko00460)	--	--	Alpha/beta hydrolase family	Probable esterase PIR7A OS=Oryza sativa subsp. indica OX=39946 GN=PIR7A PE=3 SV=2	S	Function unknown	probable esterase PIR7A [Sorghum bicolor]
Sobic.003G055600.v3.2	1.75703	0.749939	0.73634	0.315768	0.267373	0.443075	0.000105423	-1.37405	down	--	--	Cellular Component: nuclear chromatin (GO:0000790);; Molecular Function: chromatin binding (GO:0003682);; Biological Process: DNA-dependent DNA replication (GO:0006261);; Biological Process: postreplication repair (GO:0006301);; Biological Process: sister chromatid cohesion (GO:0007062);; Cellular Component: chloroplast envelope (GO:0009941);;	--	--	[S]	Function unknown	Mini-chromosome maintenance replisome factor	Mini-chromosome maintenance complex-binding protein OS=Arabidopsis thaliana OX=3702 GN=ETG1 PE=1 SV=1	S	Function unknown	mini-chromosome maintenance complex-binding protein [Sorghum bicolor]
Sobic.001G268850.v3.2	4.78666	2.60227	2.62697	1.24329	1.49789	1.11026	0.000200376	-1.19702	down	--	--	Molecular Function: alpha-mannosidase activity (GO:0004559);; Biological Process: mannose metabolic process (GO:0006013);; Biological Process: protein deglycosylation (GO:0006517);; Cellular Component: integral component of membrane (GO:0016021);;	K01191|1.4e-51|sbi:8083570|K01191 alpha-mannosidase [EC:3.2.1.24] | (RefSeq) alpha-mannosidase isoform X1	Other glycan degradation (ko00511)	[G]	Carbohydrate transport and metabolism	Glycosyl hydrolases family 38 N-terminal domain	Probable alpha-mannosidase At5g66150 OS=Arabidopsis thaliana OX=3702 GN=At5g66150 PE=3 SV=1	G	Carbohydrate transport and metabolism	hypothetical protein SORBI_3001G268850 [Sorghum bicolor]
Sobic.007G154701.v3.2	8.23274	13.4731	12.868	26.4711	22.9731	25.058	2.63021e-12	1.03141	up	--	--	Cellular Component: integral component of membrane (GO:0016021);;	--	--	[R]	General function prediction only	MORN repeat	--	S	Function unknown	junctophilin-4-like [Sorghum bicolor]
Sobic.003G066000.v3.2	0.796739	1.00614	1.46978	0.348406	0.461104	0.474736	0.00225001	-1.08826	down	--	--	--	K01593|7.2e-06|mtr:MTR_7g058700|K01593 aromatic-L-amino-acid/L-tryptophan decarboxylase [EC:4.1.1.28 4.1.1.105] | (RefSeq) tyrosine/DOPA decarboxylase	Tyrosine metabolism (ko00350);; Phenylalanine metabolism (ko00360);; Tryptophan metabolism (ko00380);; Isoquinoline alkaloid biosynthesis (ko00950);; Betalain biosynthesis (ko00965)	--	--	Protein of unknown function (DUF674)	--	--	--	hypothetical protein SORBI_3003G066000 [Sorghum bicolor]
Sobic.001G383400.v3.2	0.248045	0.05768	0.093732	0.585939	0.43026	0.631838	0.000729025	1.34661	up	[QV]	Secondary metabolites biosynthesis, transport and catabolism;; Defense mechanisms	Molecular Function: monooxygenase activity (GO:0004497);; Molecular Function: iron ion binding (GO:0005506);; Cellular Component: integral component of membrane (GO:0016021);; Molecular Function: oxidoreductase activity, acting on paired donors, with incorporation or reduction of molecular oxygen (GO:0016705);; Molecular Function: heme binding (GO:0020037);;	K20666|2.9e-296|sbi:8084552|K20666 gibberellin 13-oxidase [EC:1.14.-.-] | (RefSeq) cytochrome P450 714B3	--	[QI]	Secondary metabolites biosynthesis, transport and catabolism;; Lipid transport and metabolism	Cytochrome P450	Cytochrome P450 714B3 OS=Zea mays OX=4577 GN=CYP714B3 PE=2 SV=1	Q	Secondary metabolites biosynthesis, transport and catabolism	cytochrome P450 714B3 [Sorghum bicolor]
Sobic.007G107600.v3.2	12.6733	12.1268	11.7476	3.38314	3.31735	3.07849	1.3152e-64	-1.91375	down	--	--	Molecular Function: transcription factor activity, sequence-specific DNA binding (GO:0003700);; Molecular Function: calmodulin binding (GO:0005516);; Cellular Component: nucleus (GO:0005634);; Molecular Function: sequence-specific DNA binding (GO:0043565);; Biological Process: regulation of salicylic acid biosynthetic process (GO:0080142);;	--	--	--	--	Calmodulin binding protein-like	Protein SAR DEFICIENT 1 OS=Arabidopsis thaliana OX=3702 GN=SARD1 PE=1 SV=1	S	Function unknown	protein SAR DEFICIENT 1 [Sorghum bicolor]
Sobic.001G402200.v3.2	0.770888	0.570486	0.445347	3.86553	2.911	3.55164	1.88051e-20	2.20983	up	[IQR]	Lipid transport and metabolism;; Secondary metabolites biosynthesis, transport and catabolism;; General function prediction only	--	K09841|2.1e-66|sbi:8057083|K09841 xanthoxin dehydrogenase [EC:1.1.1.288] | (RefSeq) zerumbone synthase	Carotenoid biosynthesis (ko00906)	[R]	General function prediction only	Enoyl-(Acyl carrier protein) reductase	Sex determination protein tasselseed-2 OS=Zea mays OX=4577 GN=TS2 PE=2 SV=1	Q	Secondary metabolites biosynthesis, transport and catabolism	sex determination protein tasselseed-2 [Sorghum bicolor]
Sobic.007G088500.v3.2	0	0	0	0.413491	0.518654	0.416922	4.0831e-21	3.72146	up	--	--	--	--	--	--	--	--	--	--	--	uncharacterized protein LOC8057879 isoform X2 [Sorghum bicolor]
Sobic.001G523000.v3.2	13.4207	18.5739	21.8612	5.99699	4.60898	6.00715	1.35307e-21	-1.66522	down	--	--	Cellular Component: integral component of membrane (GO:0016021);;	--	--	--	--	Putative AtpZ or ATP-synthase-associated	--	S	Function unknown	uncharacterized protein LOC110431728 [Sorghum bicolor]
Sobic.009G181800.v3.2	8.17961	6.37725	6.31594	3.10226	2.63099	2.56288	2.09306e-15	-1.33166	down	[QV]	Secondary metabolites biosynthesis, transport and catabolism;; Defense mechanisms	Molecular Function: iron ion binding (GO:0005506);; Cellular Component: membrane (GO:0016020);; Molecular Function: oxidoreductase activity, acting on paired donors, with incorporation or reduction of molecular oxygen, NAD(P)H as one donor, and incorporation of one atom of oxygen (GO:0016709);; Molecular Function: heme binding (GO:0020037);;	K09754|1.0e-298|sbi:8077042|K09754 5-O-(4-coumaroyl)-D-quinate 3'-monooxygenase [EC:1.14.14.96] | (RefSeq) cytochrome P450 98A1	Phenylpropanoid biosynthesis (ko00940);; Flavonoid biosynthesis (ko00941);; Stilbenoid, diarylheptanoid and gingerol biosynthesis (ko00945)	[Q]	Secondary metabolites biosynthesis, transport and catabolism	Cytochrome P450	Cytochrome P450 98A1 OS=Sorghum bicolor OX=4558 GN=CYP98A1 PE=2 SV=1	Q	Secondary metabolites biosynthesis, transport and catabolism	cytochrome P450 98A1 [Sorghum bicolor]
Sobic.004G279700.v3.2	15.8931	25.1514	26.4697	72.8926	67.7549	72.9208	6.11579e-28	1.56983	up	--	--	--	--	--	[K]	Transcription	--	--	K	Transcription	uncharacterized protein LOC8076022 [Sorghum bicolor]
Sobic.002G418900.v3.2	0.670631	1.37683	1.64652	72.8107	69.644	70.7843	7.44593e-75	5.03638	up	--	--	Biological Process: regulation of defense response to fungus (GO:1900150);;	K10277|4.0e-14|zma:111590857|K10277 lysine-specific demethylase 8 [EC:1.14.11.27] | (RefSeq) uncharacterized protein LOC111590857	--	--	--	Probable zinc-ribbon domain	--	S	Function unknown	protein ENHANCED DISEASE RESISTANCE 4 [Sorghum bicolor]
Sobic.003G422600.v3.2	8.31604	11.3745	11.2674	3.9798	4.64832	4.33769	1.34402e-20	-1.25781	down	[E]	Amino acid transport and metabolism	Molecular Function: L-alanine transmembrane transporter activity (GO:0015180);; Molecular Function: arginine transmembrane transporter activity (GO:0015181);; Molecular Function: L-lysine transmembrane transporter activity (GO:0015189);; Cellular Component: integral component of membrane (GO:0016021);;	K19564|6.5e-59|qsu:111984493|K19564 choline transport protein | (RefSeq) choline transport protein-like	--	[E]	Amino acid transport and metabolism	Amino acid permease	Amino-acid permease BAT1 homolog OS=Oryza sativa subsp. japonica OX=39947 GN=BAT1 PE=2 SV=1	E	Amino acid transport and metabolism	amino-acid permease BAT1 homolog isoform X1 [Sorghum bicolor]
Sobic.003G258100.v3.2	0.497315	0.419327	0.540381	0.063792	0.129954	0.150175	6.76771e-06	-1.61408	down	--	--	Biological Process: mitochondrial fission (GO:0000266);; Molecular Function: GTPase activity (GO:0003924);; Molecular Function: GTP binding (GO:0005525);; Cellular Component: cytoplasm (GO:0005737);; Molecular Function: microtubule binding (GO:0008017);; Cellular Component: membrane (GO:0016020);; Biological Process: organelle fission (GO:0048285);;	K17065|2.1e-96|gsl:Gasu_23230|K17065 dynamin 1-like protein [EC:3.6.5.5] | (RefSeq) dynamin GTPase	--	[UR]	Intracellular trafficking, secretion, and vesicular transport;; General function prediction only	Dynamin central region	Dynamin-related protein 5A OS=Glycine max OX=3847 PE=2 SV=1	U	Intracellular trafficking, secretion, and vesicular transport	dynamin-related protein 5A [Sorghum bicolor]
Sobic.001G401100.v3.2	26.0922	23.314	23.8536	5.90444	5.75587	6.05443	8.32661e-70	-2.06035	down	--	--	Molecular Function: protein phosphatase inhibitor activity (GO:0004864);; Cellular Component: nucleus (GO:0005634);; Cellular Component: cytoplasm (GO:0005737);; Biological Process: defense response (GO:0006952);; Biological Process: response to biotic stimulus (GO:0009607);; Biological Process: abscisic acid-activated signaling pathway (GO:0009738);; Molecular Function: abscisic acid binding (GO…	--	--	--	--	Pathogenesis-related protein Bet v 1 family	Pathogenesis-related protein 1 OS=Asparagus officinalis OX=4686 GN=PR1 PE=2 SV=1	J	Translation, ribosomal structure and biogenesis	pathogenesis-related protein 1 [Sorghum bicolor]
Sobic.001G442200.v3.2	0.484143	0.419096	0.528304	2.99758	3.27188	2.95485	3.52064e-28	2.41094	up	[T]	Signal transduction mechanisms	Molecular Function: acid phosphatase activity (GO:0003993);; Molecular Function: ferrous iron binding (GO:0008198);; Molecular Function: ferric iron binding (GO:0008199);;	K14379|1.9e-200|sbi:8078871|K14379 tartrate-resistant acid phosphatase type 5 [EC:3.1.3.2] | (RefSeq) purple acid phosphatase 17	Riboflavin metabolism (ko00740)	[O]	Posttranslational modification, protein turnover, chaperones	Calcineurin-like phosphoesterase	Purple acid phosphatase 3 OS=Arabidopsis thaliana OX=3702 GN=PAP3 PE=2 SV=1	O	Posttranslational modification, protein turnover, chaperones	purple acid phosphatase 17 [Sorghum bicolor]
Sobic.003G228600.v3.2	4.40296	3.87085	3.6063	1.50726	1.55178	1.45115	5.25732e-20	-1.3997	down	[QV]	Secondary metabolites biosynthesis, transport and catabolism;; Defense mechanisms	Molecular Function: monooxygenase activity (GO:0004497);; Molecular Function: iron ion binding (GO:0005506);; Cellular Component: integral component of membrane (GO:0016021);; Molecular Function: oxidoreductase activity, acting on paired donors, with incorporation or reduction of molecular oxygen (GO:0016705);; Molecular Function: heme binding (GO:0020037);;	K07426|6.1e-145|cpep:111792333|K07426 cytochrome P450 family 4 subfamily B polypeptide 1 [EC:1.14.14.1] | (RefSeq) cytochrome P450 CYP72A219-like	--	[QI]	Secondary metabolites biosynthesis, transport and catabolism;; Lipid transport and metabolism	Cytochrome P450	Cytochrome P450 72A15 OS=Arabidopsis thaliana OX=3702 GN=CYP72A15 PE=2 SV=1	Q	Secondary metabolites biosynthesis, transport and catabolism	cytochrome P450 72A15 [Sorghum bicolor]
Sobic.006G006700.v3.2	14.2497	11.5237	11.2232	4.61457	5.09912	4.41678	4.36815e-14	-1.36845	down	--	--	Cellular Component: integral component of membrane (GO:0016021);;	--	--	--	--	--	--	--	--	hypothetical protein SORBI_3006G006700 [Sorghum bicolor]
Sobic.002G353900.v3.2	3.77936	5.38409	4.69209	10.309	9.96187	9.68775	1.36172e-16	1.04375	up	[G]	Carbohydrate transport and metabolism	Molecular Function: sugar:proton symporter activity (GO:0005351);; Cellular Component: integral component of plasma membrane (GO:0005887);; Biological Process: glucose import (GO:0046323);;	K08150|2.7e-65|vvi:100268023|K08150 MFS transporter, SP family, solute carrier family 2 (myo-inositol transporter), member 13 | (RefSeq) INT1; inositol transporter 1	--	[R]	General function prediction only	Sugar (and other) transporter	Polyol transporter 5 OS=Arabidopsis thaliana OX=3702 GN=PLT5 PE=1 SV=2	U	Intracellular trafficking, secretion, and vesicular transport	polyol transporter 5 [Sorghum bicolor]
Sobic.002G290400.v3.2	9.43435	12.4267	9.61953	21.7785	21.0936	23.3075	2.83582e-19	1.00242	up	[M]	Cell wall/membrane/envelope biogenesis	Biological Process: spliceosomal complex assembly (GO:0000245);; Molecular Function: MAP kinase activity (GO:0004707);; Molecular Function: ATP binding (GO:0005524);; Cellular Component: nucleus (GO:0005634);; Cellular Component: cytoplasm (GO:0005737);; Biological Process: regulation of gene expression (GO:0010468);; Biological Process: intracellular signal transduction (GO:0035556);; Biological…	K08832|3.3e-250|sbi:8077229|K08832 serine/threonine-protein kinase SRPK3 [EC:2.7.11.1] | (RefSeq) SRSF protein kinase 1	--	[T]	Signal transduction mechanisms	Protein kinase domain	Serine/threonine-protein kinase AFC1 OS=Arabidopsis thaliana OX=3702 GN=AFC1 PE=2 SV=2	T	Signal transduction mechanisms	SRSF protein kinase 1 [Sorghum bicolor]
Sobic.002G358600.v3.2	1.03838	1.17113	1.2758	4.04791	3.50828	3.22868	2.76984e-21	1.51786	up	--	--	Cellular Component: nucleus (GO:0005634);; Cellular Component: cytoplasm (GO:0005737);;	K05857|5.8e-30|bna:106388063|K05857 phosphatidylinositol phospholipase C, delta [EC:3.1.4.11] | (RefSeq) phosphoinositide phospholipase C 4	Inositol phosphate metabolism (ko00562);; Phosphatidylinositol signaling system (ko04070)	[S]	Function unknown	Armadillo/beta-catenin-like repeat	U-box domain-containing protein 12 OS=Arabidopsis thaliana OX=3702 GN=PUB12 PE=2 SV=1	S	Function unknown	U-box domain-containing protein 4 [Sorghum bicolor]
Sobic.010G240400.v3.2	1950.53	2127.05	2320.38	616.988	568.79	599.879	1.29089e-189	-1.87956	down	--	--	Cellular Component: cell wall (GO:0005618);;	K14771|2.8e-11|egr:104415908|K14771 U3 small nucleolar RNA-associated protein 19 | (RefSeq) uncharacterized protein LOC104415908 isoform X1	--	--	--	Lytic transglycolase	EG45-like domain containing protein OS=Citrus jambhiri OX=64884 GN=CjBAp12 PE=1 SV=1	S	Function unknown	EG45-like domain containing protein [Sorghum bicolor]
Sobic.008G038000.v3.2	4.35659	3.11244	3.49175	1.7051	1.6151	1.18281	3.92198e-06	-1.19636	down	--	--	--	--	--	--	--	--	--	--	--	uncharacterized protein LOC8066974 [Sorghum bicolor]
Sobic.010G231000.v3.2	95.9014	88.445	93.5555	17.0713	16.9017	16.9174	5.44604e-223	-2.47872	down	[H]	Coenzyme transport and metabolism	Molecular Function: O-methyltransferase activity (GO:0008171);; Molecular Function: S-adenosylmethionine-dependent methyltransferase activity (GO:0008757);; Biological Process: aromatic compound biosynthetic process (GO:0019438);; Biological Process: methylation (GO:0032259);; Molecular Function: protein dimerization activity (GO:0046983);;	K22588|9.1e-91|dosa:Os09t0344500-01|K22588 acetylserotonin O-methyltransferase, plant [EC:2.1.1.4] | (RefSeq) Os09g0344500; Similar to O-methyltransferase ZRP4 (EC 2.1.1.-) (OMT).	Tryptophan metabolism (ko00380)	[R]	General function prediction only	O-methyltransferase domain	5-pentadecatrienyl resorcinol O-methyltransferase OS=Sorghum bicolor OX=4558 GN=OMT3 PE=1 SV=1	S	Function unknown	hypothetical protein SORBI_3010G231000 [Sorghum bicolor]
Sobic.007G196800.v3.2	0.021822	0.031452	0.060907	0.773212	0.56788	0.70777	4.06829e-20	3.08377	up	[M]	Cell wall/membrane/envelope biogenesis	Molecular Function: catalytic activity (GO:0003824);; Cellular Component: integral component of membrane (GO:0016021);;	K08679|1.7e-266|sbi:8060967|K08679 UDP-glucuronate 4-epimerase [EC:5.1.3.6] | (RefSeq) UDP-glucuronate 4-epimerase 6	Amino sugar and nucleotide sugar metabolism (ko00520)	[M]	Cell wall/membrane/envelope biogenesis	NAD dependent epimerase/dehydratase family	UDP-glucuronate 4-epimerase 6 OS=Arabidopsis thaliana OX=3702 GN=GAE6 PE=1 SV=1	M	Cell wall/membrane/envelope biogenesis	UDP-glucuronate 4-epimerase 6 [Sorghum bicolor]
Sobic.002G284500.v3.2	0.273425	0.720885	0.746288	0.206195	0.259378	0.16041	0.00132181	-1.16901	down	[P]	Inorganic ion transport and metabolism	Biological Process: regulation of pH (GO:0006885);; Cellular Component: endomembrane system (GO:0012505);; Molecular Function: solute:proton antiporter activity (GO:0015299);; Biological Process: monovalent inorganic cation transport (GO:0015672);; Cellular Component: integral component of membrane (GO:0016021);;	--	--	[P]	Inorganic ion transport and metabolism	Sodium/hydrogen exchanger family	Cation/H(+) antiporter 15 OS=Arabidopsis thaliana OX=3702 GN=CHX15 PE=2 SV=1	P	Inorganic ion transport and metabolism	cation/H(+) antiporter 15 [Sorghum bicolor]
Sobic.006G099900.v3.2	9.7521	4.29681	5.83834	0.919414	1.25894	0.486612	3.13544e-13	-2.37117	down	--	--	Molecular Function: electron carrier activity (GO:0009055);; Cellular Component: anchored component of plasma membrane (GO:0046658);;	--	--	--	--	Plastocyanin-like domain	Chemocyanin OS=Lilium longiflorum OX=4690 PE=1 SV=1	S	Function unknown	basic blue protein [Sorghum bicolor]
Sobic.003G064300.v3.2	0.91921	1.56477	1.05531	7.49385	4.84004	5.99119	2.0819e-18	2.10271	up	--	--	--	--	--	--	--	--	--	--	--	glycine-rich cell wall structural protein [Sorghum bicolor]
Sobic.003G032900.v3.2	3.66891	6.19742	6.34677	16.0392	15.0259	15.5122	2.73396e-18	1.42316	up	--	--	--	--	--	--	--	--	--	--	--	hypothetical protein SORBI_3003G032900 [Sorghum bicolor]
Sobic.010G186400.v3.2	7.81328	8.43067	8.04282	18.3821	16.8381	16.5732	4.6788e-26	1.02465	up	--	--	--	--	--	--	--	Tetratricopeptide repeat	--	S	Function unknown	zinc finger protein AEBP2 [Sorghum bicolor]
Sobic.005G101600.v3.2	39.3926	31.3546	28.5135	3.84783	2.73351	3.38249	7.36335e-72	-3.21122	down	--	--	Cellular Component: apoplast (GO:0048046);;	K01870|1.2e-15|eus:EUTSA_v10003524mg|K01870 isoleucyl-tRNA synthetase [EC:6.1.1.5] | (RefSeq) hypothetical protein	Aminoacyl-tRNA biosynthesis (ko00970)	--	--	Dirigent-like protein	Dirigent protein 1 OS=Arabidopsis thaliana OX=3702 GN=DIR1 PE=2 SV=1	S	Function unknown	dirigent protein 2 [Sorghum bicolor]
Sobic.002G118600.v3.2	36.0705	37.6391	37.5558	96.7435	96.752	100.386	6.74492e-127	1.34254	up	--	--	Cellular Component: plasma membrane (GO:0005886);;	K18211|1.2e-126|sbi:110432835|K18211 synaptosomal-associated protein 25 | (RefSeq) SNAP25 homologous protein SNAP33-like	--	[U]	Intracellular trafficking, secretion, and vesicular transport	--	SNAP25 homologous protein SNAP33 OS=Arabidopsis thaliana OX=3702 GN=SNAP33 PE=1 SV=1	U	Intracellular trafficking, secretion, and vesicular transport	SNAP25 homologous protein SNAP33-like [Sorghum bicolor]
Sobic.006G154500.v3.2	1.84761	2.79107	1.98898	5.4584	4.83927	4.5341	1.91189e-07	1.04422	up	--	--	--	--	--	--	--	GRAM domain	GEM-like protein 4 OS=Arabidopsis thaliana OX=3702 GN=At5g08350 PE=2 SV=1	S	Function unknown	GEM-like protein 4 [Sorghum bicolor]
Sobic.004G280600.v3.2	0.026681	0.134171	0.199564	0.637865	0.590945	0.657906	4.95758e-05	1.62947	up	--	--	--	--	--	--	--	--	--	--	--	hypothetical protein SORBI_3004G280600 [Sorghum bicolor]
Sobic.009G075600.v3.2	3.84035	6.31484	6.19162	12.5535	11.0789	12.13	4.48839e-11	1.04922	up	--	--	Cellular Component: nucleus (GO:0005634);; Biological Process: regulation of transcription, DNA-templated (GO:0006355);; Molecular Function: zinc ion binding (GO:0008270);; Biological Process: photomorphogenesis (GO:0009640);;	--	--	--	--	B-box zinc finger	B-box zinc finger protein 22 OS=Arabidopsis thaliana OX=3702 GN=BBX22 PE=1 SV=2	S	Function unknown	B-box zinc finger protein 22 [Sorghum bicolor]
Sobic.010G128000.v3.2	55.3058	35.069	37.8278	21.3137	19.5596	20.3609	1.20305e-10	-1.08296	down	--	--	Molecular Function: aspartic-type endopeptidase activity (GO:0004190);; Biological Process: proteolysis (GO:0006508);; Biological Process: protein catabolic process (GO:0030163);;	K22683|1.1e-57|ccav:112523531|K22683 aspartyl protease family protein [EC:3.4.23.-] | (RefSeq) protein ASPARTIC PROTEASE IN GUARD CELL 1	--	[O]	Posttranslational modification, protein turnover, chaperones	Xylanase inhibitor N-terminal	Aspartyl protease family protein At5g10770 OS=Arabidopsis thaliana OX=3702 GN=At5g10770 PE=2 SV=1	O	Posttranslational modification, protein turnover, chaperones	aspartyl protease family protein At5g10770 [Sorghum bicolor]
Sobic.005G228100.v3.2	0.074867	0.028573	0.078876	0.425481	0.377553	0.547051	3.13086e-07	1.95648	up	--	--	Cellular Component: integral component of membrane (GO:0016021);;	--	--	--	--	--	--	--	--	uncharacterized protein LOC8086027 [Sorghum bicolor]
Sobic.002G234200.v3.2	1.23578	1.17801	1.07552	3.82026	3.72087	3.54308	1.3241e-17	1.53055	up	--	--	Molecular Function: peroxidase activity (GO:0004601);; Cellular Component: extracellular region (GO:0005576);; Cellular Component: cytosol (GO:0005829);; Biological Process: response to oxidative stress (GO:0006979);; Cellular Component: plant-type cell wall (GO:0009505);; Biological Process: lignin biosynthetic process (GO:0009809);; Biological Process: vegetative to reproductive phase transitio…	K00430|2.5e-192|sbi:8083266|K00430 peroxidase [EC:1.11.1.7] | (RefSeq) peroxidase 17	Phenylpropanoid biosynthesis (ko00940)	--	--	Peroxidase	Peroxidase 17 OS=Arabidopsis thaliana OX=3702 GN=PER17 PE=2 SV=1	Q	Secondary metabolites biosynthesis, transport and catabolism	peroxidase 17 [Sorghum bicolor]
Sobic.008G085800.v3.2	0.952216	0.681084	0.678787	2.50301	1.4753	2.24116	0.00274859	1.06807	up	--	--	--	--	--	--	--	--	--	--	--	hypothetical protein SORBI_3008G085800 [Sorghum bicolor]
Sobic.001G318500.v3.2	16.0814	16.441	18.8115	3.52937	3.42666	3.36744	2.37229e-73	-2.29664	down	[O]	Posttranslational modification, protein turnover, chaperones	Molecular Function: glutathione transferase activity (GO:0004364);; Cellular Component: cytoplasm (GO:0005737);; Biological Process: glutathione metabolic process (GO:0006749);;	K00799|7.7e-132|sbi:8063167|K00799 glutathione S-transferase [EC:2.5.1.18] | (RefSeq) probable glutathione S-transferase GSTU6	Glutathione metabolism (ko00480)	[O]	Posttranslational modification, protein turnover, chaperones	Glutathione S-transferase, N-terminal domain	Probable glutathione S-transferase GSTU6 OS=Oryza sativa subsp. japonica OX=39947 GN=GSTU6 PE=2 SV=2	O	Posttranslational modification, protein turnover, chaperones	probable glutathione S-transferase GSTU6 [Sorghum bicolor]
Sorghum_bicolor_newGene_3285	0.272163	1.10261	1.22558	4.37465	4.18076	2.9788	0.00153165	1.34689	up	--	--	Molecular Function: hydrolase activity, acting on ester bonds (GO:0016788);;	K21919|4.2e-29|han:110888808|K21919 BTB/POZ domain-containing protein KCTD9 | (RefSeq) FH protein interacting protein FIP2-like	--	--	--	Plant transposon protein	--	S	Function unknown	putative nuclease HARBI1 [Sorghum bicolor]
Sobic.007G110600.v3.2	15.3411	9.20414	9.09325	0.62795	1.01377	1.00917	5.84462e-29	-3.16205	down	--	--	--	--	--	--	--	--	--	--	--	hypothetical protein SORBI_3007G110600 [Sorghum bicolor]
Sobic.001G035600.v3.2	60.2938	59.306	51.9098	22.9964	19.1499	20.6102	7.92045e-45	-1.48272	down	--	--	Molecular Function: intramolecular lyase activity (GO:0016872);;	K01859|5.7e-124|sbi:8057048|K01859 chalcone isomerase [EC:5.5.1.6] | (RefSeq) chalcone--flavonone isomerase	Flavonoid biosynthesis (ko00941)	--	--	Chalcone-flavanone isomerase	Chalcone--flavonone isomerase OS=Zea mays OX=4577 GN=CHI PE=2 SV=1	S	Function unknown	chalcone--flavonone isomerase [Sorghum bicolor]
Sorghum_bicolor_newGene_3008	0.63344	0.980444	0.595249	0.309145	0.199479	0.133507	0.000100665	-1.42075	down	--	--	--	--	--	--	--	--	--	E	Amino acid transport and metabolism	uncharacterized protein LOC110436441 [Sorghum bicolor]
Sobic.003G121700.v3.2	0.032284	0.386312	0.04061	1.26695	0.845439	0.890395	0.000303699	1.55993	up	--	--	Biological Process: phototropism (GO:0009638);;	--	--	--	--	--	Protein PHYTOCHROME KINASE SUBSTRATE 4 OS=Arabidopsis thaliana OX=3702 GN=PKS4 PE=1 SV=1	S	Function unknown	hypothetical protein SORBI_3003G121700 [Sorghum bicolor]
Sobic.006G211300.v3.2	70.2471	74.1082	78.6244	38.2811	37.7249	38.0074	8.58575e-71	-1.01302	down	[O]	Posttranslational modification, protein turnover, chaperones	Molecular Function: calcium ion binding (GO:0005509);; Cellular Component: endosome (GO:0005768);; Cellular Component: trans-Golgi network (GO:0005802);; Biological Process: ubiquitin-dependent protein catabolic process (GO:0006511);; Biological Process: protein targeting to vacuole (GO:0006623);; Biological Process: Golgi to vacuole transport (GO:0006896);; Cellular Component: membrane (GO:00160…	K01859|8.1e-218|sita:101771169|K01859 chalcone isomerase [EC:5.5.1.6] | (RefSeq) vacuolar-sorting receptor 1	Flavonoid biosynthesis (ko00941)	--	--	PA domain	Vacuolar-sorting receptor 7 OS=Arabidopsis thaliana OX=3702 GN=VSR7 PE=2 SV=2	S	Function unknown	hypothetical protein SORBI_3006G211300 [Sorghum bicolor]
Sobic.005G182600.v3.2	5.47905	7.51522	8.21406	3.65111	3.16539	3.1419	7.80813e-05	-1.01434	down	--	--	--	--	--	--	--	--	--	--	--	hypothetical protein SORBI_3005G182600 [Sorghum bicolor]
Sobic.010G255500.v3.2	15.9582	16.0559	15.0623	4.65999	3.60561	5.08213	3.0431e-37	-1.82729	down	--	--	Biological Process: protein glycosylation (GO:0006486);; Cellular Component: integral component of membrane (GO:0016021);; Molecular Function: transferase activity, transferring glycosyl groups (GO:0016757);;	K19033|1.5e-70|mus:103968956|K19033 30S ribosomal protein S31 | (RefSeq) glycosyltransferase family 64 protein C4-like isoform X1	--	[GMW]	Carbohydrate transport and metabolism;; Cell wall/membrane/envelope biogenesis;; Extracellular structures	Glycosyl transferase family 64 domain	Glycosyltransferase family 64 protein C4 OS=Arabidopsis thaliana OX=3702 GN=EPC1 PE=2 SV=1	--	--	glycosyltransferase family 64 protein C4 [Sorghum bicolor]
Sobic.004G228700.v3.2	0.562338	0.473833	0.900735	15.7505	13.3082	15.027	7.26232e-114	4.21074	up	--	--	--	--	--	--	--	--	--	--	--	uncharacterized protein LOC8066205 [Sorghum bicolor]
Sobic.001G148400.v3.2	0.390928	0.403058	0.315167	1.13438	0.831033	0.781995	0.000182336	1.07953	up	--	--	Biological Process: cation transport (GO:0006812);; Molecular Function: cation transmembrane transporter activity (GO:0008324);; Cellular Component: membrane (GO:0016020);; Cellular Component: integral component of membrane (GO:0016021);;	K13754|4.4e-298|sbi:8057212|K13754 solute carrier family 24 (sodium/potassium/calcium exchanger), member 6 | (RefSeq) cation/calcium exchanger 1	--	[P]	Inorganic ion transport and metabolism	Sodium/calcium exchanger protein	Cation/calcium exchanger 1 OS=Arabidopsis thaliana OX=3702 GN=CCX1 PE=2 SV=1	P	Inorganic ion transport and metabolism	cation/calcium exchanger 1 [Sorghum bicolor]
Sobic.002G334500.v3.2	13.661	13.561	12.0489	3.79791	3.21905	3.43089	6.81579e-69	-1.93127	down	[N]	Cell motility	Cellular Component: Golgi apparatus (GO:0005794);; Cellular Component: trans-Golgi network (GO:0005802);; Cellular Component: plasma membrane (GO:0005886);; Biological Process: plant-type primary cell wall biogenesis (GO:0009833);; Cellular Component: integral component of membrane (GO:0016021);; Molecular Function: cellulose synthase (UDP-forming) activity (GO:0016760);; Biological Process: cell…	K20923|0.0e+00|bdi:100845855|K20923 mixed-linked glucan synthase [EC:2.4.1.-] | (RefSeq) probable mixed-linked glucan synthase 3	--	--	--	Cellulose synthase	Probable mixed-linked glucan synthase 3 OS=Oryza sativa subsp. japonica OX=39947 GN=CSLF3 PE=3 SV=1	G	Carbohydrate transport and metabolism	probable mixed-linked glucan synthase 3 [Sorghum bicolor]
Sobic.004G065900.v3.2	46.5778	62.4235	60.4236	169.725	155.293	162.634	3.06739e-55	1.4591	up	--	--	Biological Process: response to molecule of bacterial origin (GO:0002237);; Biological Process: response to molecule of fungal origin (GO:0002238);; Molecular Function: transcription factor activity, sequence-specific DNA binding (GO:0003700);; Cellular Component: nucleus (GO:0005634);; Biological Process: response to cold (GO:0009409);; Biological Process: response to water deprivation (GO:00094…	K18834|1.6e-19|mdm:103404995|K18834 WRKY transcription factor 1 | (RefSeq) WRKY transcription factor 1-like	Plant-pathogen interaction (ko04626)	--	--	WRKY DNA -binding domain	WRKY transcription factor WRKY71 OS=Oryza sativa subsp. indica OX=39946 GN=WRKY71 PE=1 SV=1	K	Transcription	WRKY transcription factor WRKY71 [Sorghum bicolor]
Sobic.005G163866.v3.2	0	0	0	0.334091	0.454283	0.367951	1.75606e-29	4.274	up	--	--	--	--	--	--	--	--	--	--	--	hypothetical protein SORBI_3005G163866 [Sorghum bicolor]
Sobic.010G023600.v3.2	3.47425	2.05549	2.18368	0.219419	0.245407	0.232532	2.08398e-29	-3.06212	down	[R]	General function prediction only	--	--	--	--	--	von Willebrand factor type A domain	E3 ubiquitin-protein ligase WAVH1 OS=Arabidopsis thaliana OX=3702 GN=WAVH1 PE=1 SV=1	O	Posttranslational modification, protein turnover, chaperones	uncharacterized protein LOC8069073 [Sorghum bicolor]
Sobic.001G529700.v3.2	0.320066	0.58456	0.619599	1.24436	1.20396	1.26484	3.16335e-07	1.15455	up	[O]	Posttranslational modification, protein turnover, chaperones	Molecular Function: serine-type endopeptidase activity (GO:0004252);;	K15333|1.0e-84|nsy:104224633|K15333 tRNA guanosine-2'-O-methyltransferase [EC:2.1.1.34] | (RefSeq) uncharacterized protein LOC104224633	--	--	--	Subtilase family	Subtilisin-like protease 4 OS=Lotus japonicus OX=34305 GN=SBTM4 PE=2 SV=1	G	Carbohydrate transport and metabolism	subtilisin-like protease SBT1.2 [Sorghum bicolor]
Sobic.006G158800.v3.2	0.481376	0.503946	0.41393	1.82428	1.42872	1.54635	1.17557e-08	1.51277	up	[IQR]	Lipid transport and metabolism;; Secondary metabolites biosynthesis, transport and catabolism;; General function prediction only	Cellular Component: membrane (GO:0016020);; Biological Process: oxidation-reduction process (GO:0055114);;	K15095|1.3e-163|sbi:8083006|K15095 (+)-neomenthol dehydrogenase [EC:1.1.1.208] | (RefSeq) (+)-neomenthol dehydrogenase isoform X2	Monoterpenoid biosynthesis (ko00902)	[Q]	Secondary metabolites biosynthesis, transport and catabolism	short chain dehydrogenase	(+)-neomenthol dehydrogenase OS=Arabidopsis thaliana OX=3702 GN=SDR1 PE=1 SV=1	Q	Secondary metabolites biosynthesis, transport and catabolism	(+)-neomenthol dehydrogenase isoform X2 [Sorghum bicolor]
Sobic.009G043600.v3.2	44.676	56.8897	62.9028	26.9501	24.5109	27.4828	3.48237e-23	-1.0864	down	[O]	Posttranslational modification, protein turnover, chaperones	Molecular Function: glutathione transferase activity (GO:0004364);; Cellular Component: cytoplasm (GO:0005737);; Biological Process: glutathione metabolic process (GO:0006749);; Molecular Function: glutathione binding (GO:0043295);;	K00799|1.1e-124|sbi:8069493|K00799 glutathione S-transferase [EC:2.5.1.18] | (RefSeq) glutathione S-transferase 4	Glutathione metabolism (ko00480)	[O]	Posttranslational modification, protein turnover, chaperones	Glutathione S-transferase, N-terminal domain	Glutathione S-transferase 4 OS=Zea mays OX=4577 GN=GST4 PE=1 SV=2	O	Posttranslational modification, protein turnover, chaperones	glutathione S-transferase 4 [Sorghum bicolor]
Sobic.004G236600.v3.2	3.59615	2.70889	3.19597	8.93619	8.67227	8.23245	3.73437e-21	1.34128	up	--	--	Cellular Component: ubiquitin ligase complex (GO:0000151);; Molecular Function: molecular_function (GO:0003674);; Molecular Function: binding (GO:0005488);; Molecular Function: protein binding (GO:0005515);; Cellular Component: cellular_component (GO:0005575);; Cellular Component: intracellular (GO:0005622);; Cellular Component: cell (GO:0005623);; Cellular Component: nucleus (GO:0005634);; Cellu…	--	--	[R]	General function prediction only	Kelch motif	F-box/kelch-repeat protein At1g74510 OS=Arabidopsis thaliana OX=3702 GN=At1g74510 PE=2 SV=1	S	Function unknown	F-box/kelch-repeat protein At1g74510-like [Sorghum bicolor]
Sobic.007G117700.v3.2	0.499276	0.992596	0.529814	5.52974	4.67595	4.9377	6.04952e-22	2.5098	up	--	--	--	--	--	--	--	--	--	--	--	hypothetical protein SORBI_3007G117700 [Sorghum bicolor]
Sobic.001G387000.v3.2	1.50454	1.72337	1.34237	0.36921	0.439315	0.406953	3.73508e-11	-1.74214	down	--	--	Molecular Function: ubiquitin protein ligase activity (GO:0061630);;	K11982|1.6e-55|ccaj:109801422|K11982 E3 ubiquitin-protein ligase RNF115/126 [EC:2.3.2.27] | (RefSeq) E3 ubiquitin-protein ligase RING1-like	--	[O]	Posttranslational modification, protein turnover, chaperones	Ring finger domain	E3 ubiquitin-protein ligase SIRP1 OS=Oryza sativa subsp. japonica OX=39947 GN=SIRP1 PE=1 SV=1	O	Posttranslational modification, protein turnover, chaperones	E3 ubiquitin-protein ligase RING1-like [Sorghum bicolor]
Sobic.003G374700.v3.2	2.01342	2.58041	2.11068	4.94772	4.8088	4.53992	2.26239e-16	1.01943	up	--	--	Cellular Component: cytoplasm (GO:0005737);; Cellular Component: membrane (GO:0016020);; Cellular Component: integral component of membrane (GO:0016021);;	--	--	[S]	Function unknown	Sad1 / UNC-like C-terminal	SUN domain-containing protein 4 OS=Arabidopsis thaliana OX=3702 GN=SUN4 PE=1 SV=1	S	Function unknown	uncharacterized protein SLP1 [Sorghum bicolor]
Sobic.003G144900.v3.2	0.368226	0.293826	0.395705	0.067511	0.100388	0.047013	2.97107e-07	-1.77088	down	--	--	--	--	--	--	--	cAMP-regulated phosphoprotein/endosulfine conserved region	--	S	Function unknown	hypothetical protein SORBI_3003G144900 [Sorghum bicolor]
Sobic.002G064500.v3.2	5.71386	4.20734	4.10997	0.455165	0.342263	0.273863	7.05666e-60	-3.47416	down	[HI]	Coenzyme transport and metabolism;; Lipid transport and metabolism	Molecular Function: 1-deoxy-D-xylulose-5-phosphate synthase activity (GO:0008661);; Biological Process: terpenoid biosynthetic process (GO:0016114);; Molecular Function: transferase activity, transferring aldehyde or ketonic groups (GO:0016744);;	K01662|0.0e+00|sbi:8063650|K01662 1-deoxy-D-xylulose-5-phosphate synthase [EC:2.2.1.7] | (RefSeq) probable 1-deoxy-D-xylulose-5-phosphate synthase 2, chloroplastic	Thiamine metabolism (ko00730);; Terpenoid backbone biosynthesis (ko00900)	[G]	Carbohydrate transport and metabolism	1-deoxy-D-xylulose-5-phosphate synthase	Probable 1-deoxy-D-xylulose-5-phosphate synthase 2, chloroplastic OS=Oryza sativa subsp. japonica OX=39947 GN=Os07g0190000 PE=2 SV=1	G	Carbohydrate transport and metabolism	probable 1-deoxy-D-xylulose-5-phosphate synthase 2, chloroplastic [Sorghum bicolor]
Sobic.002G243000.v3.2	1.7253	1.17316	1.11455	0.531481	0.353173	0.431787	2.69591e-07	-1.4644	down	--	--	Molecular Function: aspartic-type endopeptidase activity (GO:0004190);; Biological Process: proteolysis (GO:0006508);; Biological Process: protein catabolic process (GO:0030163);;	K22683|8.7e-74|sot:102585095|K22683 aspartyl protease family protein [EC:3.4.23.-] | (RefSeq) protein ASPARTIC PROTEASE IN GUARD CELL 2-like	--	[O]	Posttranslational modification, protein turnover, chaperones	Xylanase inhibitor N-terminal	Aspartyl protease family protein At5g10770 OS=Arabidopsis thaliana OX=3702 GN=At5g10770 PE=2 SV=1	O	Posttranslational modification, protein turnover, chaperones	aspartyl protease family protein At5g10770 [Sorghum bicolor]
Sobic.006G009600.v3.2	4.9776	4.87478	4.71078	1.98009	1.76145	1.73114	7.98856e-25	-1.42638	down	--	--	--	--	--	--	--	Domain of unknown function (DUF1719)	--	S	Function unknown	uncharacterized protein LOC8065970 [Sorghum bicolor]
Sobic.002G276400.v3.2	4.79442	4.6651	4.59211	13.4292	11.5119	13.1927	1.16254e-38	1.35716	up	[U]	Intracellular trafficking, secretion, and vesicular transport	Molecular Function: protein serine/threonine kinase activity (GO:0004674);; Molecular Function: ATP binding (GO:0005524);;	K00924|8.6e-134|qsu:112032229|K00924 kinase [EC:2.7.1.-] | (RefSeq) probable serine/threonine-protein kinase PBL19	--	[T]	Signal transduction mechanisms	Protein tyrosine and serine/threonine kinase	Probable serine/threonine-protein kinase PBL19 OS=Arabidopsis thaliana OX=3702 GN=PBL19 PE=1 SV=1	T	Signal transduction mechanisms	probable serine/threonine-protein kinase PBL19 [Sorghum bicolor]
Sobic.006G202500.v3.2	6.41061	6.6432	6.42128	3.7546	2.59288	3.51406	2.02889e-09	-1.00797	down	[H]	Coenzyme transport and metabolism	Cellular Component: mitochondrion (GO:0005739);; Molecular Function: alternative oxidase activity (GO:0009916);; Biological Process: alternative respiration (GO:0010230);; Cellular Component: integral component of membrane (GO:0016021);; Molecular Function: metal ion binding (GO:0046872);; Cellular Component: respiratory chain (GO:0070469);; Molecular Function: ubiquinol:oxygen oxidoreductase act…	K17893|5.8e-162|sbi:8063921|K17893 ubiquinol oxidase [EC:1.10.3.11] | (RefSeq) ubiquinol oxidase 2, mitochondrial	--	--	--	Alternative oxidase	Ubiquinol oxidase 1a, mitochondrial OS=Oryza sativa subsp. japonica OX=39947 GN=AOX1A PE=2 SV=1	C	Energy production and conversion	ubiquinol oxidase 2, mitochondrial [Sorghum bicolor]
Sobic.006G100332.v3.2	6.14344	3.91048	4.492	1.56168	1.51399	1.3517	6.59688e-15	-1.65121	down	--	--	--	--	--	--	--	--	--	--	--	uncharacterized protein LOC8057443 isoform X3 [Sorghum bicolor]
Sobic.004G251500.v3.2	4.63106	6.55904	6.89707	12.5922	12.8455	13.5254	3.26886e-14	1.0381	up	--	--	Cellular Component: mitochondrion (GO:0005739);; Cellular Component: chloroplast thylakoid membrane (GO:0009535);; Biological Process: de-etiolation (GO:0009704);; Biological Process: cellular response to calcium ion (GO:0071277);; Biological Process: regulation of stomatal closure (GO:0090333);;	--	--	--	--	Rhodanese-like domain	Calcium sensing receptor, chloroplastic OS=Zea mays OX=4577 PE=1 SV=1	S	Function unknown	calcium sensing receptor, chloroplastic isoform X2 [Sorghum bicolor]
Sobic.008G133900.v3.2	0.791622	0.626388	0.684189	2.10068	1.60796	1.99019	6.0775e-09	1.26916	up	--	--	--	--	--	--	--	Domain of unknown function (DUF1719)	--	S	Function unknown	hypothetical protein SORBI_3008G133900 [Sorghum bicolor]
Sobic.005G096101.v3.2	0.417218	2.00032	2.55948	4.64824	4.97961	5.44771	0.0016954	1.19133	up	--	--	Molecular Function: fatty acid binding (GO:0005504);; Biological Process: systemic acquired resistance (GO:0009627);;	--	--	--	--	Probable lipid transfer	--	S	Function unknown	non-specific lipid-transfer protein-like [Sorghum bicolor]
Sobic.001G346100.v3.2	0.791169	0.920082	0.910537	2.71423	3.0862	3.27122	1.87013e-29	1.68292	up	[T]	Signal transduction mechanisms	Molecular Function: transmembrane receptor protein serine/threonine kinase activity (GO:0004675);; Molecular Function: ATP binding (GO:0005524);; Cellular Component: plasma membrane (GO:0005886);; Biological Process: protein phosphorylation (GO:0006468);; Cellular Component: integral component of membrane (GO:0016021);;	K13436|1.9e-61|cqi:110702528|K13436 pto-interacting protein 1 [EC:2.7.11.1] | (RefSeq) pto-interacting protein 1-like	Plant-pathogen interaction (ko04626)	--	--	Protein kinase domain	Protein STRUBBELIG-RECEPTOR FAMILY 6 OS=Arabidopsis thaliana OX=3702 GN=SRF6 PE=1 SV=1	T	Signal transduction mechanisms	protein STRUBBELIG-RECEPTOR FAMILY 7 isoform X1 [Sorghum bicolor]
Sobic.004G165500.v3.2	0.808126	1.05079	1.26353	3.39763	2.574	2.52683	2.43068e-07	1.27424	up	--	--	Biological Process: blue light signaling pathway (GO:0009785);;	K01166|6.8e-11|dzi:111302682|K01166 ribonuclease T2 [EC:4.6.1.19] | (RefSeq) uncharacterized protein LOC111302682	--	--	--	--	Protein BIC1 OS=Arabidopsis thaliana OX=3702 GN=BIC1 PE=1 SV=1	--	--	protein BIC1 [Sorghum bicolor]
Sobic.005G108225.v3.2	0	0	0	2.33118	2.64889	2.11411	1.7297e-36	4.64351	up	--	--	--	--	--	--	--	--	--	--	--	hypothetical protein SORBI_3005G108225 [Sorghum bicolor]
Sobic.002G013400.v3.2	6.76204	5.24357	5.53768	0.737131	0.707045	0.745748	3.16168e-72	-2.93051	down	--	--	Molecular Function: ADP binding (GO:0043531);;	K15078|1.3e-13|tcc:18614561|K15078 structure-specific endonuclease subunit SLX1 [EC:3.6.1.-] | (RefSeq) putative disease resistance protein RGA3	--	--	--	NB-ARC domain	--	T	Signal transduction mechanisms	putative disease resistance RPP13-like protein 1 [Sorghum bicolor]
Sobic.004G230200.v3.2	0.38426	0.430373	0.330376	1.27814	1.0567	1.4004	5.11994e-12	1.51693	up	[G]	Carbohydrate transport and metabolism	Molecular Function: UDP-glycosyltransferase activity (GO:0008194);; Cellular Component: integral component of membrane (GO:0016021);; Cellular Component: intracellular membrane-bounded organelle (GO:0043231);; Molecular Function: quercetin 3-O-glucosyltransferase activity (GO:0080043);; Molecular Function: quercetin 7-O-glucosyltransferase activity (GO:0080044);;	K23452|9.7e-166|bna:106451242|K23452 UDP-glucosyltransferase 85A [EC:2.4.1.-] | (RefSeq) UDP-glycosyltransferase 85A2 isoform X2	Zeatin biosynthesis (ko00908)	[GC]	Carbohydrate transport and metabolism;; Energy production and conversion	UDP-glucoronosyl and UDP-glucosyl transferase	7-deoxyloganetin glucosyltransferase OS=Gardenia jasminoides OX=114476 GN=UGT85A24 PE=1 SV=1	G	Carbohydrate transport and metabolism	7-deoxyloganetin glucosyltransferase [Sorghum bicolor]
Sobic.002G269400.v3.2	1.91709	2.57497	2.19329	20.7468	22.0513	22.4435	6.93316e-140	3.15691	up	--	--	Molecular Function: DNA binding (GO:0003677);; Molecular Function: transcription factor activity, sequence-specific DNA binding (GO:0003700);; Cellular Component: nucleus (GO:0005634);;	K09286|5.8e-31|csat:104730883|K09286 EREBP-like factor | (RefSeq) dehydration-responsive element-binding protein 1B-like	--	--	--	AP2 domain	Dehydration-responsive element-binding protein 1A OS=Oryza sativa subsp. indica OX=39946 GN=DREB1A PE=3 SV=1	K	Transcription	dehydration-responsive element-binding protein 1A [Sorghum bicolor]
Sobic.001G079500.v3.2	41.5278	58.1764	58.8413	326.399	306.421	332.601	6.31044e-130	2.51839	up	--	--	--	--	--	[R]	General function prediction only	C2H2-type zinc finger	Zinc finger protein 1 OS=Triticum aestivum OX=4565 PE=2 SV=1	S	Function unknown	zinc finger protein 1 [Sorghum bicolor]
Sobic.004G157800.v3.2	23.122	31.3576	29.8621	14.1939	11.8534	13.1034	2.13682e-19	-1.1285	down	--	--	Biological Process: regulation of immune system process (GO:0002682);; Biological Process: negative regulation of immune system process (GO:0002683);; Cellular Component: cellular_component (GO:0005575);; Cellular Component: cell (GO:0005623);; Cellular Component: plasma membrane (GO:0005886);; Biological Process: biological_process (GO:0008150);; Biological Process: regulation of plant-type hype…	--	--	--	--	LITAF-like zinc ribbon domain	GSH-induced LITAF domain protein OS=Arabidopsis thaliana OX=3702 GN=GILP PE=1 SV=1	S	Function unknown	uncharacterized protein LOC8059592 [Sorghum bicolor]
Sobic.009G241801.v3.2	1.90086	1.29139	1.01927	0.513351	0.661644	0.41194	0.000147604	-1.22026	down	--	--	--	--	--	--	--	--	--	--	--	hypothetical protein SORBI_3009G241801 [Sorghum bicolor]
Sobic.004G280500.v3.2	0.586718	0.776511	0.755622	3.31031	2.6883	2.61134	1.15242e-16	1.82698	up	--	--	Molecular Function: DNA binding (GO:0003677);; Cellular Component: nucleus (GO:0005634);;	K09287|3.9e-41|smo:SELMODRAFT_110104|K09287 RAV-like factor | (RefSeq) hypothetical protein	--	--	--	B3 DNA binding domain	B3 domain-containing protein Os02g0683500 OS=Oryza sativa subsp. japonica OX=39947 GN=Os02g0683500 PE=2 SV=1	K	Transcription	B3 domain-containing protein Os02g0683500 [Sorghum bicolor]
Sobic.006G014000.v3.2	3.90333	5.04322	5.10029	1.84948	1.40154	1.76498	3.68888e-19	-1.48057	down	[CHR]	Energy production and conversion;; Coenzyme transport and metabolism;; General function prediction only	Cellular Component: cytosol (GO:0005829);; Molecular Function: hydroxypyruvate reductase activity (GO:0016618);; Molecular Function: glyoxylate reductase (NADP) activity (GO:0030267);; Molecular Function: NAD binding (GO:0051287);;	K15919|2.0e-186|sbi:8080292|K15919 glyoxylate/hydroxypyruvate reductase [EC:1.1.1.79 1.1.1.81] | (RefSeq) glyoxylate/hydroxypyruvate reductase HPR3	Glycine, serine and threonine metabolism (ko00260);; Glyoxylate and dicarboxylate metabolism (ko00630);; Carbon metabolism (ko01200)	[C]	Energy production and conversion	D-isomer specific 2-hydroxyacid dehydrogenase, NAD binding domain	Glyoxylate/hydroxypyruvate reductase HPR3 OS=Arabidopsis thaliana OX=3702 GN=HPR3 PE=2 SV=1	E	Amino acid transport and metabolism	glyoxylate/hydroxypyruvate reductase HPR3 [Sorghum bicolor]
Sobic.008G046400.v3.2	114.805	87.6346	80.2468	43.7492	39.7828	40.9534	2.74025e-17	-1.20693	down	--	--	--	--	--	--	--	--	--	--	--	leucine-rich repeat extensin-like protein 3 isoform X1 [Sorghum bicolor]
Sobic.003G244600.v3.2	793.722	545.402	571.053	262.784	258.803	274.469	1.14943e-19	-1.28446	down	[G]	Carbohydrate transport and metabolism	Molecular Function: chitinase activity (GO:0004568);; Cellular Component: extracellular region (GO:0005576);; Biological Process: carbohydrate metabolic process (GO:0005975);;	K01183|7.8e-170|sbi:8061807|K01183 chitinase [EC:3.2.1.14] | (RefSeq) acidic endochitinase	Amino sugar and nucleotide sugar metabolism (ko00520)	[M]	Cell wall/membrane/envelope biogenesis	Glycosyl hydrolases family 18	Acidic endochitinase OS=Vitis vinifera OX=29760 GN=CHIT3 PE=2 SV=1	G	Carbohydrate transport and metabolism	hypothetical protein SORBI_3003G244600 [Sorghum bicolor]
Sobic.003G393400.v3.2	0.15877	0.262852	0.286046	3.88375	3.73125	4.20421	4.338e-90	3.67057	up	--	--	Cellular Component: exocyst (GO:0000145);; Biological Process: exocytosis (GO:0006887);; Biological Process: protein transport (GO:0015031);;	K07195|1.8e-40|mus:103988631|K07195 exocyst complex component 7 | (RefSeq) exocyst complex component EXO70B1-like	--	[U]	Intracellular trafficking, secretion, and vesicular transport	Exo70 exocyst complex subunit	--	U	Intracellular trafficking, secretion, and vesicular transport	hypothetical protein SORBI_3003G393400 [Sorghum bicolor]
Sobic.002G184300.v3.2	0.257516	0.114705	0.13041	5.18165	3.78803	5.86864	4.85837e-34	3.77829	up	[O]	Posttranslational modification, protein turnover, chaperones	Cellular Component: chloroplast (GO:0009507);; Biological Process: chaperone-mediated protein folding (GO:0061077);;	K02634|1.4e-10|han:110919534|K02634 apocytochrome f | (RefSeq) uncharacterized protein LOC110919534	Photosynthesis (ko00195)	[O]	Posttranslational modification, protein turnover, chaperones	DnaJ domain	Chaperone protein dnaJ 20, chloroplastic OS=Arabidopsis thaliana OX=3702 GN=ATJ20 PE=1 SV=2	O	Posttranslational modification, protein turnover, chaperones	chaperone protein dnaJ 20, chloroplastic [Sorghum bicolor]
Sobic.001G440200.v3.2	1.1725	1.29096	1.38617	6.6921	6.34323	6.1652	9.97282e-52	2.19454	up	--	--	Cellular Component: plasma membrane (GO:0005886);;	K19366|2.1e-256|sbi:110436870|K19366 spartin | (RefSeq) protein EARLY-RESPONSIVE TO DEHYDRATION 7, chloroplastic-like	Endocytosis (ko04144)	--	--	Senescence-associated protein	Protein EARLY-RESPONSIVE TO DEHYDRATION 7, chloroplastic OS=Arabidopsis thaliana OX=3702 GN=ERD7 PE=1 SV=1	S	Function unknown	protein EARLY-RESPONSIVE TO DEHYDRATION 7, chloroplastic-like [Sorghum bicolor]
Sobic.001G446400.v3.2	0.216242	0.111777	0.129897	0.626659	0.464283	0.513632	1.56985e-05	1.40485	up	--		Molecular Function: protein serine/threonine kinase activity (GO:0004674);; Molecular Function: ATP binding (GO:0005524);; Cellular Component: plasma membrane (GO:0005886);; Biological Process: hormone-mediated signaling pathway (GO:0009755);; Cellular Component: integral component of membrane (GO:0016021);;	K00924|5.0e-132|pop:7493980|K00924 kinase [EC:2.7.1.-] | (RefSeq) receptor protein kinase CLAVATA1	--	--	--	Protein tyrosine and serine/threonine kinase	Leucine-rich repeat receptor-like serine/threonine-protein kinase BAM1 OS=Arabidopsis thaliana OX=3702 GN=BAM1 PE=1 SV=1	T	Signal transduction mechanisms	leucine-rich repeat receptor-like serine/threonine-protein kinase BAM1 [Sorghum bicolor]
Sobic.003G023800.v3.2	0.942516	1.79125	2.40244	5.11028	4.88206	5.44364	2.02304e-09	1.42284	up	--	--	Cellular Component: vacuole (GO:0005773);;	K03549|6.5e-07|cann:107865483|K03549 KUP system potassium uptake protein | (RefSeq) potassium transporter 5-like	--	--	--	Peptide N-acetyl-beta-D-glucosaminyl asparaginase amidase A	Peptide-N4-(N-acetyl-beta-glucosaminyl)asparagine amidase A OS=Prunus dulcis OX=3755 PE=1 SV=2	S	Function unknown	peptide-N4-(N-acetyl-beta-glucosaminyl)asparagine amidase A [Sorghum bicolor]
Sobic.009G162000.v3.2	0.311939	0.407159	0.353044	3.87633	3.19342	3.69105	8.31235e-57	3.06923	up	--	--	Biological Process: cutin biosynthetic process (GO:0010143);; Cellular Component: membrane (GO:0016020);; Cellular Component: integral component of membrane (GO:0016021);; Molecular Function: phosphatase activity (GO:0016791);; Molecular Function: glycerol-3-phosphate 2-O-acyltransferase activity (GO:0090447);;	K13508|4.9e-296|sbi:8061765|K13508 glycerol-3-phosphate acyltransferase [EC:2.3.1.15 2.3.1.198] | (RefSeq) glycerol-3-phosphate acyltransferase 5	Glycerolipid metabolism (ko00561);; Glycerophospholipid metabolism (ko00564)	--	--	haloacid dehalogenase-like hydrolase	Glycerol-3-phosphate acyltransferase 5 OS=Arabidopsis thaliana OX=3702 GN=GPAT5 PE=1 SV=1	I	Lipid transport and metabolism	glycerol-3-phosphate acyltransferase 5 [Sorghum bicolor]
Sobic.003G339100.v3.2	0.030111	0.074587	0.01663	0.594804	0.647949	0.715349	7.02916e-15	2.78565	up	--	--	Molecular Function: DNA binding (GO:0003677);; Biological Process: negative regulation of transcription, DNA-templated (GO:0045892);;	K01870|3.2e-08|smo:SELMODRAFT_437676|K01870 isoleucyl-tRNA synthetase [EC:6.1.1.5] | (RefSeq) hypothetical protein	Aminoacyl-tRNA biosynthesis (ko00970)	--	--	Transcriptional repressor, ovate	Transcription repressor OFP4 OS=Arabidopsis thaliana OX=3702 GN=OFP4 PE=1 SV=1	S	Function unknown	transcription repressor OFP2 [Sorghum bicolor]
Sobic.005G101500.v3.2	120.001	80.8937	85.9042	6.74646	6.19392	5.94458	2.09731e-122	-3.81774	down	--	--	Cellular Component: apoplast (GO:0048046);;	K19027|2.7e-07|smo:SELMODRAFT_443317|K19027 zinc finger FYVE domain-containing protein 26 | (RefSeq) hypothetical protein	--	--	--	Dirigent-like protein	Pterocarpan synthase 1 OS=Glycine max OX=3847 GN=PTS1 PE=2 SV=1	S	Function unknown	dirigent protein 21 [Sorghum bicolor]
Sobic.010G257200.v3.2	8.48185	6.29657	7.19667	0	0.065388	0	1.08468e-43	-4.82542	down	--	--	--	--	--	--	--	--	--	--	--	hypothetical protein SORBI_3010G257200 [Sorghum bicolor]
Sobic.001G437500.v3.2	1.48282	1.80062	1.5941	4.95647	4.42632	4.69575	2.19498e-38	1.44814	up	--	--	Biological Process: microtubule cytoskeleton organization (GO:0000226);; Biological Process: cell morphogenesis (GO:0000902);; Biological Process: cell morphogenesis involved in differentiation (GO:0000904);; Molecular Function: molecular_function (GO:0003674);; Molecular Function: binding (GO:0005488);; Molecular Function: protein binding (GO:0005515);; Cellular Component: cellular_component (GO…	--	--	--	--	Filament-like plant protein, long coiled-coil	Filament-like plant protein 4 OS=Arabidopsis thaliana OX=3702 GN=FPP4 PE=1 SV=1	S	Function unknown	filament-like plant protein 4 [Sorghum bicolor]
Sobic.001G071100.v3.2	7.7761	8.1368	6.80165	2.39054	3.87021	4.43813	1.27676e-06	-1.05983	down	[K]	Transcription	Cellular Component: presequence translocase-associated import motor (GO:0001405);; Molecular Function: ATPase activator activity (GO:0001671);; Biological Process: protein import into mitochondrial matrix (GO:0030150);;	K09539|3.7e-67|sbi:8084164|K09539 DnaJ homolog subfamily C member 19 | (RefSeq) mitochondrial import inner membrane translocase subunit TIM14-3	--	[O]	Posttranslational modification, protein turnover, chaperones	--	Mitochondrial import inner membrane translocase subunit TIM14-3 OS=Arabidopsis thaliana OX=3702 GN=TIM14-3 PE=1 SV=1	O	Posttranslational modification, protein turnover, chaperones	mitochondrial import inner membrane translocase subunit TIM14-3 [Sorghum bicolor]
Sobic.001G074400.v3.2	9.57221	8.04839	7.67255	39.5964	33.1318	39.7401	6.91785e-65	2.04407	up	--	--	--	--	--	--	--	Protein of unknown function (DUF1005)	--	S	Function unknown	uncharacterized protein LOC8083956 [Sorghum bicolor]
Sobic.004G234832.v3.2	0.514924	0.718361	0.739777	2.11855	2.20397	2.16308	5.37877e-29	1.6234	up	--	--	Molecular Function: cysteine-type peptidase activity (GO:0008234);;	--	--	--	--	Ulp1 protease family, C-terminal catalytic domain	--	O	Posttranslational modification, protein turnover, chaperones	uncharacterized protein LOC8075699 isoform X1 [Sorghum bicolor]
Sobic.001G075800.v3.2	0.257111	0.535447	0.484842	1.03974	1.0815	1.07763	0.000313182	1.10422	up	[J]	Translation, ribosomal structure and biogenesis	Molecular Function: RNA binding (GO:0003723);; Molecular Function: mRNA binding (GO:0003729);; Cellular Component: mitochondrion (GO:0005739);; Biological Process: mRNA processing (GO:0006397);; Biological Process: regulation of RNA metabolic process (GO:0051252);; Cellular Component: ribonucleoprotein complex (GO:1990904);;	K14411|2.0e-164|sbi:8084186|K14411 RNA-binding protein Musashi | (RefSeq) heterogeneous nuclear ribonucleoprotein 1 isoform X1	mRNA surveillance pathway (ko03015)	[A]	RNA processing and modification	RNA recognition motif. (a.k.a. RRM, RBD, or RNP domain)	Heterogeneous nuclear ribonucleoprotein 1 OS=Arabidopsis thaliana OX=3702 GN=RNP1 PE=1 SV=1	A	RNA processing and modification	heterogeneous nuclear ribonucleoprotein 1 isoform X1 [Sorghum bicolor]
Sobic.001G383000.v3.2	0.385332	0.656385	0.771221	1.30397	1.42243	1.62124	0.000412636	1.06185	up	[J]	Translation, ribosomal structure and biogenesis	Biological Process: ribosomal large subunit assembly (GO:0000027);; Molecular Function: structural constituent of ribosome (GO:0003735);; Biological Process: translation (GO:0006412);; Cellular Component: cytosolic large ribosomal subunit (GO:0022625);;	K02866|9.9e-130|sbi:8082350|K02866 large subunit ribosomal protein L10e | (RefSeq) 60S ribosomal protein L10	Ribosome (ko03010)	[J]	Translation, ribosomal structure and biogenesis	Ribosomal protein L16p/L10e	60S ribosomal protein L10-1 OS=Arabidopsis thaliana OX=3702 GN=RPL10A PE=1 SV=1	J	Translation, ribosomal structure and biogenesis	hypothetical protein SORBI_3001G383000 [Sorghum bicolor]
Sobic.002G216500.v3.2	27.7406	32.8593	35.7137	9.32062	9.32917	9.67375	1.81418e-81	-1.78816	down	[QV]	Secondary metabolites biosynthesis, transport and catabolism;; Defense mechanisms	Molecular Function: iron ion binding (GO:0005506);; Cellular Component: membrane (GO:0016020);; Molecular Function: oxidoreductase activity, acting on paired donors, with incorporation or reduction of molecular oxygen, NAD(P)H as one donor, and incorporation of one atom of oxygen (GO:0016709);; Molecular Function: heme binding (GO:0020037);;	K20623|5.9e-302|sbi:8080997|K20623 typhasterol/6-deoxotyphasterol 2alpha-hydroxylase | (RefSeq) cytochrome P450 71A1	Brassinosteroid biosynthesis (ko00905)	[Q]	Secondary metabolites biosynthesis, transport and catabolism	Cytochrome P450	Trimethyltridecatetraene synthase OS=Zea mays OX=4577 GN=CYP92C6 PE=1 SV=1	Q	Secondary metabolites biosynthesis, transport and catabolism	cytochrome P450 71A1 [Sorghum bicolor]
Sobic.001G235500.v3.2	50.3541	53.9463	54.8964	8.88338	9.31028	8.7903	2.62027e-295	-2.586	down	[QV]	Secondary metabolites biosynthesis, transport and catabolism;; Defense mechanisms	Molecular Function: iron ion binding (GO:0005506);; Cellular Component: membrane (GO:0016020);; Molecular Function: oxidoreductase activity, acting on paired donors, with incorporation or reduction of molecular oxygen, NAD(P)H as one donor, and incorporation of one atom of oxygen (GO:0016709);; Molecular Function: heme binding (GO:0020037);;	K23134|1.5e-225|zma:103628119|K23134 dolabradiene monooxygenase / zealexin A1 synthase [EC:1.14.14.159 1.14.14.160] | (RefSeq) ent-isokaurene C2-hydroxylase	--	[Q]	Secondary metabolites biosynthesis, transport and catabolism	Cytochrome P450	Dolabradiene monooxygenase OS=Zea mays OX=4577 GN=CYP71Z16 PE=1 SV=1	Q	Secondary metabolites biosynthesis, transport and catabolism	ent-cassadiene C2-hydroxylase [Sorghum bicolor]
Sobic.003G297400.v3.2	10.9753	7.1794	7.1076	3.53446	3.15251	2.77523	1.23382e-12	-1.39372	down	[I]	Lipid transport and metabolism	Molecular Function: 3-hydroxyisobutyryl-CoA hydrolase activity (GO:0003860);; Biological Process: valine catabolic process (GO:0006574);; Biological Process: response to karrikin (GO:0080167);;	K05605|4.8e-216|sbi:8072081|K05605 3-hydroxyisobutyryl-CoA hydrolase [EC:3.1.2.4] | (RefSeq) 3-hydroxyisobutyryl-CoA hydrolase-like protein 5	Valine, leucine and isoleucine degradation (ko00280);; beta-Alanine metabolism (ko00410);; Propanoate metabolism (ko00640);; Carbon metabolism (ko01200)	--	--	Enoyl-CoA hydratase/isomerase	3-hydroxyisobutyryl-CoA hydrolase-like protein 5 OS=Arabidopsis thaliana OX=3702 GN=At1g06550 PE=1 SV=2	I	Lipid transport and metabolism	3-hydroxyisobutyryl-CoA hydrolase-like protein 5 [Sorghum bicolor]
Sobic.008G018600.v3.2	0.451519	0.784003	0.742068	3.35323	2.63135	2.71577	4.01503e-17	1.9246	up	--	--	Cellular Component: integral component of membrane (GO:0016021);;	--	--	--	--	Late embryogenesis abundant protein	NDR1/HIN1-like protein 13 OS=Arabidopsis thaliana OX=3702 GN=NHL13 PE=2 SV=1	S	Function unknown	NDR1/HIN1-like protein 13 [Sorghum bicolor]
Sobic.006G215000.v3.2	11.2018	7.92242	8.59187	4.08699	4.27367	4.20071	5.81693e-15	-1.16186	down	--	--	Molecular Function: nucleic acid binding (GO:0003676);; Biological Process: gene silencing by RNA (GO:0031047);;	K11593|0.0e+00|sbi:8063972|K11593 eukaryotic translation initiation factor 2C | (RefSeq) protein argonaute 2	--	[J]	Translation, ribosomal structure and biogenesis	Piwi domain	Protein argonaute 2 OS=Oryza sativa subsp. japonica OX=39947 GN=AGO2 PE=2 SV=2	J	Translation, ribosomal structure and biogenesis	protein argonaute 2 [Sorghum bicolor]
Sorghum_bicolor_newGene_2636	0.184915	0.445754	0.373405	0.645867	1.11281	0.79529	0.002879	1.07424	up	--	--	--	--	--	--	--	--	--	--	--	hypothetical protein [Zea mays]
Sobic.002G336600.v3.2	23.9219	24.8556	23.3624	10.7745	10.7839	10.1709	2.82976e-57	-1.24362	down	--	--	Molecular Function: nucleoside transmembrane transporter activity (GO:0005337);; Cellular Component: plasma membrane (GO:0005886);; Cellular Component: integral component of membrane (GO:0016021);;	K15014|9.1e-237|sbi:110433050|K15014 solute carrier family 29 (equilibrative nucleoside transporter), member 1/2/3 | (RefSeq) equilibrative nucleotide transporter 3-like	--	[F]	Nucleotide transport and metabolism	Nucleoside transporter	Equilibrative nucleotide transporter 3 OS=Arabidopsis thaliana OX=3702 GN=ENT3 PE=1 SV=1	F	Nucleotide transport and metabolism	equilibrative nucleotide transporter 3-like [Sorghum bicolor]
Sobic.002G148700.v3.2	5.51274	5.63794	6.9785	21.9601	17.7022	20.1356	4.38945e-40	1.63262	up	--	--	Molecular Function: molecular_function (GO:0003674);; Molecular Function: binding (GO:0005488);; Cellular Component: cellular_component (GO:0005575);; Cellular Component: intracellular (GO:0005622);; Cellular Component: cell (GO:0005623);; Cellular Component: cytoplasm (GO:0005737);; Biological Process: transport (GO:0006810);; Biological Process: ion transport (GO:0006811);; Biological Process: …	--	--	--	--	--	--	L	Replication, recombination and repair	glycine-rich RNA-binding protein 1-like [Sorghum bicolor]
Sobic.002G055900.v3.2	5.89367	8.9734	9.16208	34.2711	32.7024	33.2315	3.28777e-47	1.96333	up	--	--	Cellular Component: nucleus (GO:0005634);; Biological Process: regulation of transcription, DNA-templated (GO:0006355);; Biological Process: auxin-activated signaling pathway (GO:0009734);;	K14484|3.2e-91|sbi:8056625|K14484 auxin-responsive protein IAA | (RefSeq) auxin-responsive protein IAA24	Plant hormone signal transduction (ko04075)	--	--	AUX/IAA family	Auxin-responsive protein IAA24 OS=Oryza sativa subsp. japonica OX=39947 GN=IAA24 PE=2 SV=1	K	Transcription	auxin-responsive protein IAA24 [Sorghum bicolor]
Sobic.003G193800.v3.2	45.7931	47.8333	51.8979	172.494	163.383	170.645	1.04386e-199	1.73963	up	[S]	Function unknown	--	K15015|1.9e-11|aip:107609646|K15015 solute carrier family 32 (vesicular inhibitory amino acid transporter) | (RefSeq) uncharacterized protein LOC107609646 isoform X1	--	--	--	--	IQ domain-containing protein IQM4 OS=Arabidopsis thaliana OX=3702 GN=IQM4 PE=2 SV=1	S	Function unknown	IQ domain-containing protein IQM1 [Sorghum bicolor]
Sobic.006G216900.v3.2	4.45207	7.75845	7.23215	3.49129	2.6647	3.334	1.49855e-06	-1.01174	down	--	--	--	--	--	--	--	--	--	--	--	hypothetical protein SORBI_3006G216900 [Sorghum bicolor]
Sobic.006G257700.v3.2	85.6325	91.3988	94.0569	241.421	224.745	232.393	7.23796e-124	1.30838	up	--	--	Biological Process: metal ion transport (GO:0030001);; Molecular Function: metal ion binding (GO:0046872);;	K11883|6.4e-09|nau:109216591|K11883 RNA-binding protein NOB1 | (RefSeq) RNA-binding protein NOB1 isoform X1	Ribosome biogenesis in eukaryotes (ko03008)	[P]	Inorganic ion transport and metabolism	Heavy-metal-associated domain	Heavy metal-associated isoprenylated plant protein 39 OS=Arabidopsis thaliana OX=3702 GN=HIPP39 PE=2 SV=1	P	Inorganic ion transport and metabolism	heavy metal-associated isoprenylated plant protein 39 [Sorghum bicolor]
Sobic.001G225600.v3.2	2.16376	2.74149	3.91921	10.5301	8.65521	8.73983	1.34524e-13	1.52045	up	--	--	--	--	--	--	--	--	--	--	--	hypothetical protein SORBI_3001G225600 [Sorghum bicolor]
Sobic.002G024400.v3.2	194.685	219.015	213.635	68.5822	63.662	64.0725	5.87914e-187	-1.7173	down	[E]	Amino acid transport and metabolism	Molecular Function: serine-type carboxypeptidase activity (GO:0004185);; Biological Process: proteolysis involved in cellular protein catabolic process (GO:0051603);;	K16297|2.0e-288|sbi:8059920|K16297 serine carboxypeptidase-like clade II [EC:3.4.16.-] | (RefSeq) serine carboxypeptidase 2	--	[OE]	Posttranslational modification, protein turnover, chaperones;; Amino acid transport and metabolism	Serine carboxypeptidase	Serine carboxypeptidase 2 OS=Triticum aestivum OX=4565 GN=CBP2 PE=1 SV=2	O	Posttranslational modification, protein turnover, chaperones	serine carboxypeptidase 2 [Sorghum bicolor]
Sobic.003G264500.v3.2	4.15788	3.5498	2.76188	1.13915	1.45537	1.16059	2.02421e-08	-1.38233	down	[O]	Posttranslational modification, protein turnover, chaperones	Molecular Function: glutathione transferase activity (GO:0004364);; Cellular Component: cytoplasm (GO:0005737);; Biological Process: glutathione metabolic process (GO:0006749);;	K00799|2.8e-134|sbi:8068050|K00799 glutathione S-transferase [EC:2.5.1.18] | (RefSeq) uncharacterized protein LOC8068050	Glutathione metabolism (ko00480)	[O]	Posttranslational modification, protein turnover, chaperones	Glutathione S-transferase, N-terminal domain	Probable glutathione S-transferase GSTU6 OS=Oryza sativa subsp. japonica OX=39947 GN=GSTU6 PE=2 SV=2	O	Posttranslational modification, protein turnover, chaperones	hypothetical protein SORBI_3003G264500 [Sorghum bicolor]
Sobic.003G031500.v3.2	0.270111	0.367145	0.359616	2.51702	2.20896	2.39401	2.10605e-28	2.54371	up	--	--	--	--	--	--	--	--	--	--	--	hypothetical protein SORBI_3003G031500 [Sorghum bicolor]
Sobic.006G217900.v3.2	0.154153	0.149577	0.125023	0.44826	0.310465	0.279809	0.00229332	1.00421	up	[T]	Signal transduction mechanisms	Molecular Function: protein kinase activity (GO:0004672);; Molecular Function: ATP binding (GO:0005524);; Cellular Component: endosome (GO:0005768);; Cellular Component: plasma membrane (GO:0005886);; Biological Process: receptor-mediated endocytosis (GO:0006898);; Biological Process: regulation of anion channel activity (GO:0010359);; Cellular Component: integral component of membrane (GO:001602…	K13420|9.8e-260|sbi:8066793|K13420 LRR receptor-like serine/threonine-protein kinase FLS2 [EC:2.7.11.1] | (RefSeq) LRR receptor-like serine/threonine-protein kinase FLS2	MAPK signaling pathway - plant (ko04016);; Plant-pathogen interaction (ko04626)	--	--	Leucine rich repeat	LRR receptor-like serine/threonine-protein kinase FLS2 OS=Oryza sativa subsp. japonica OX=39947 GN=FLS2 PE=1 SV=1	T	Signal transduction mechanisms	LRR receptor-like serine/threonine-protein kinase FLS2 [Sorghum bicolor]
Sobic.010G030900.v3.2	1.0999	1.0602	1.14316	8.68257	6.97392	7.38212	6.44779e-83	2.66231	up	--	--	Molecular Function: transferase activity, transferring glycosyl groups (GO:0016757);;	K18207|2.2e-72|hbr:110673461|K18207 protein O-mannose beta-1,4-N-acetylglucosaminyltransferase [EC:2.4.1.312] | (RefSeq) EGF domain-specific O-linked N-acetylglucosamine transferase-like	Mannose type O-glycan biosynthesis (ko00515)	[S]	Function unknown	Protein of unknown function (DUF563)	Alpha-1,3-arabinosyltransferase XAT3 OS=Oryza sativa subsp. japonica OX=39947 GN=XAT3 PE=1 SV=1	S	Function unknown	protein O-linked-mannose beta-1,4-N-acetylglucosaminyltransferase 2 [Sorghum bicolor]
Sobic.002G367100.v3.2	4.37525	5.65001	5.66925	14.8505	12.9242	14.2593	4.97178e-36	1.35112	up	--	--	Cellular Component: nucleus (GO:0005634);; Biological Process: signal transduction (GO:0007165);; Biological Process: negative regulation of transcription, DNA-templated (GO:0045892);;	--	--	--	--	Ethylene-responsive binding factor-associated repression	Ninja-family protein 5 OS=Zea mays OX=4577 PE=2 SV=1	S	Function unknown	ninja-family protein 5 [Sorghum bicolor]
Sobic.005G075600.v3.2	4.97584	4.44154	4.23217	2.07155	2.24099	2.43491	5.70741e-17	-1.04838	down	[R]	General function prediction only	Biological Process: defense response (GO:0006952);; Molecular Function: ADP binding (GO:0043531);;	K15078|5.8e-77|tcc:18614561|K15078 structure-specific endonuclease subunit SLX1 [EC:3.6.1.-] | (RefSeq) putative disease resistance protein RGA3	--	[T]	Signal transduction mechanisms	NB-ARC domain	Putative disease resistance protein RGA3 OS=Solanum bulbocastanum OX=147425 GN=RGA3 PE=2 SV=2	S	Function unknown	putative disease resistance protein RGA4 [Sorghum bicolor]
Sobic.004G324000.v3.2	3.2547	4.67988	3.94965	0.594675	0.527753	0.407498	9.40746e-56	-2.83146	down	[ET]	Amino acid transport and metabolism;; Signal transduction mechanisms	Cellular Component: plasma membrane (GO:0005886);; Molecular Function: ligand-gated ion channel activity (GO:0015276);; Cellular Component: integral component of membrane (GO:0016021);; Molecular Function: signaling receptor activity (GO:0038023);;	K05387|0.0e+00|sbi:8082712|K05387 glutamate receptor, ionotropic, plant | (RefSeq) glutamate receptor 2.8	--	[PET]	Inorganic ion transport and metabolism;; Amino acid transport and metabolism;; Signal transduction mechanisms	Receptor family ligand binding region	Glutamate receptor 2.8 OS=Arabidopsis thaliana OX=3702 GN=GLR2.8 PE=2 SV=2	P	Inorganic ion transport and metabolism	glutamate receptor 2.8 [Sorghum bicolor]
Sobic.002G114900.v3.2	7.37686	9.01305	9.53128	20.0775	20.5063	20.8927	4.17718e-42	1.18653	up	--	--	Biological Process: ribosomal large subunit export from nucleus (GO:0000055);; Biological Process: ribosomal small subunit export from nucleus (GO:0000056);; Molecular Function: nuclear export signal receptor activity (GO:0005049);; Cellular Component: nucleus (GO:0005634);; Cellular Component: cytoplasm (GO:0005737);; Molecular Function: Ran GTPase binding (GO:0008536);; Biological Process: regu…	K14290|0.0e+00|sbi:8057329|K14290 exportin-1 | (RefSeq) protein EXPORTIN 1A isoform X1	Ribosome biogenesis in eukaryotes (ko03008);; RNA transport (ko03013)	[YU]	Nuclear structure;; Intracellular trafficking, secretion, and vesicular transport	CRM1 C terminal	Protein EXPORTIN 1A OS=Arabidopsis thaliana OX=3702 GN=XPO1 PE=1 SV=1	--	--	protein EXPORTIN 1A isoform X1 [Sorghum bicolor]
Sobic.001G032300.v3.2	0.219338	0.313051	0.307944	0.634225	0.542305	0.785512	0.000539562	1.01521	up	[J]	Translation, ribosomal structure and biogenesis	Biological Process: defense response to oomycetes (GO:0002229);; Molecular Function: transmembrane receptor protein serine/threonine kinase activity (GO:0004675);; Molecular Function: ATP binding (GO:0005524);; Cellular Component: plasma membrane (GO:0005886);; Biological Process: defense response (GO:0006952);; Cellular Component: integral component of membrane (GO:0016021);; Molecular Function:…	K01176|1.1e-64|sbi:8065370|K01176 alpha-amylase [EC:3.2.1.1] | (RefSeq) alpha-amylase isozyme 2A	Starch and sucrose metabolism (ko00500)	--	--	Legume lectin domain	L-type lectin-domain containing receptor kinase IV.1 OS=Arabidopsis thaliana OX=3702 GN=LECRK41 PE=2 SV=1	T	Signal transduction mechanisms	hypothetical protein SORBI_3001G032300 [Sorghum bicolor]
Sobic.001G399900.v3.2	0.327781	0.212267	0.110342	3.07964	2.82411	3.12601	4.87254e-38	3.25839	up	--	--	Biological Process: cellulose microfibril organization (GO:0010215);; Cellular Component: integral component of membrane (GO:0016021);; Cellular Component: anchored component of membrane (GO:0031225);;	K10956|3.0e-24|obr:102718200|K10956 protein transport protein SEC61 subunit alpha | (RefSeq) preprotein translocase subunit SECY, chloroplastic	Protein export (ko03060);; Protein processing in endoplasmic reticulum (ko04141);; Phagosome (ko04145)	--	--	COBRA-like protein	COBRA-like protein 7 OS=Arabidopsis thaliana OX=3702 GN=COBL7 PE=2 SV=2	S	Function unknown	COBRA-like protein 7 [Sorghum bicolor]
Sobic.003G310400.v3.2	0.043801	0.180096	0.333475	0.978941	1.00305	1.27209	3.01658e-07	1.89384	up	--	--	Molecular Function: catechol oxidase activity (GO:0004097);; Cellular Component: integral component of membrane (GO:0016021);; Biological Process: pigment biosynthetic process (GO:0046148);; Molecular Function: metal ion binding (GO:0046872);;	K00422|0.0e+00|sbi:8079268|K00422 polyphenol oxidase [EC:1.10.3.1] | (RefSeq) polyphenol oxidase I, chloroplastic	Tyrosine metabolism (ko00350);; Isoquinoline alkaloid biosynthesis (ko00950)	--	--	Protein of unknown function (DUF_B2219)	Polyphenol oxidase, chloroplastic OS=Malus domestica OX=3750 PE=1 SV=1	S	Function unknown	polyphenol oxidase I, chloroplastic [Sorghum bicolor]
Sobic.005G037000.v3.2	0.10563	0.066028	0.029731	1.5651	1.55416	1.6486	8.45775e-28	3.46642	up	[QV]	Secondary metabolites biosynthesis, transport and catabolism;; Defense mechanisms	Molecular Function: iron ion binding (GO:0005506);; Cellular Component: integral component of membrane (GO:0016021);; Molecular Function: oxidoreductase activity, acting on paired donors, with incorporation or reduction of molecular oxygen (GO:0016705);; Molecular Function: heme binding (GO:0020037);;	K20624|1.2e-230|ats:109787152|K20624 12-hydroxyjasmonoyl-L-amino acid 12-hydroxylase / fatty acid hydroxylase [EC:1.14.14.49] | (RefSeq) LOC109787152; cytochrome P450 94C1-like	--	[QI]	Secondary metabolites biosynthesis, transport and catabolism;; Lipid transport and metabolism	Cytochrome P450	Cytochrome P450 94C1 OS=Arabidopsis thaliana OX=3702 GN=CYP94C1 PE=1 SV=1	--	--	cytochrome P450 94C1 [Sorghum bicolor]
Sobic.003G105000.v3.2	60.9532	82.1703	84.1527	31.5842	30.8282	30.834	1.27223e-37	-1.30977	down	[G]	Carbohydrate transport and metabolism	Molecular Function: phosphotransferase activity, alcohol group as acceptor (GO:0016773);;	K11883|9.4e-38|bna:106417507|K11883 RNA-binding protein NOB1 | (RefSeq) uncharacterized protein LOC106417507	Ribosome biogenesis in eukaryotes (ko03008)	[G]	Carbohydrate transport and metabolism	pfkB family carbohydrate kinase	--	G	Carbohydrate transport and metabolism	hypothetical protein SORBI_3003G105000 [Sorghum bicolor]
Sobic.010G229450.v3.2	98.839	246.416	290.443	601.232	520.008	579.762	0.00091793	1.13377	up	--	--	--	--	--	--	--	--	--	--	--	hypothetical protein SORBI_3010G229450 [Sorghum bicolor]
Sobic.001G198700.v3.2	0.46664	1.20869	1.46005	2.45544	2.74118	2.81363	0.000304731	1.12939	up	--	--	Molecular Function: enzyme inhibitor activity (GO:0004857);; Biological Process: negative regulation of catalytic activity (GO:0043086);;	--	--	--	--	Plant invertase/pectin methylesterase inhibitor	Pectinesterase inhibitor 10 OS=Arabidopsis thaliana OX=3702 GN=PMEI10 PE=2 SV=1	S	Function unknown	21 kDa protein [Sorghum bicolor]
Sobic.001G427400.v3.2	1.21244	0.36013	0.330102	0.192713	0.229008	0.186689	0.00272062	-1.21707	down	[L]	Replication, recombination and repair	Molecular Function: ATP binding (GO:0005524);; Biological Process: sister chromatid cohesion (GO:0007062);;	K11269|0.0e+00|sbi:8078807|K11269 chromosome transmission fidelity protein 18 | (RefSeq) chromosome transmission fidelity protein 18 homolog	--	[DL]	Cell cycle control, cell division, chromosome partitioning;; Replication, recombination and repair	ATPase family associated with various cellular activities (AAA)	--	O	Posttranslational modification, protein turnover, chaperones	chromosome transmission fidelity protein 18 homolog [Sorghum bicolor]
Sobic.004G277800.v3.2	9.36776	5.70612	5.25212	0.9036	1.17733	0.991815	1.02923e-19	-2.42773	down	--	--	Molecular Function: GTP binding (GO:0005525);;	K07937|1.9e-59|sbi:8078387|K07937 ADP-ribosylation factor 1/2 | (RefSeq) ADP-ribosylation factor 1 isoform X1	Endocytosis (ko04144)	[U]	Intracellular trafficking, secretion, and vesicular transport	ADP-ribosylation factor family	Probable ADP-ribosylation factor At2g15310 OS=Arabidopsis thaliana OX=3702 GN=At2g15310 PE=2 SV=3	U	Intracellular trafficking, secretion, and vesicular transport	ADP-ribosylation factor 1 isoform X2 [Sorghum bicolor]
Sobic.003G028700.v3.2	0.950933	1.18853	0.997686	2.01446	2.52795	2.67302	0.000453755	1.00469	up	--	--	--	--	--	--	--	--	--	--	--	hypothetical protein SORBI_3003G028700 [Sorghum bicolor]
Sobic.003G110200.v3.2	18.2929	20.1955	20.3705	4.44408	3.91505	3.67738	1.64978e-104	-2.29695	down	[QR]	Secondary metabolites biosynthesis, transport and catabolism;; General function prediction only	Molecular Function: 2-alkenal reductase [NAD(P)] activity (GO:0032440);;	K19825|6.0e-128|nsy:104231555|K19825 2-alkenal reductase (NADP+) [EC:1.3.1.102] | (RefSeq) 2-alkenal reductase (NADP(+)-dependent)	--	[R]	General function prediction only	N-terminal domain of oxidoreductase	2-alkenal reductase (NADP(+)-dependent) OS=Nicotiana tabacum OX=4097 GN=DBR PE=1 SV=1	S	Function unknown	2-alkenal reductase (NADP(+)-dependent) [Sorghum bicolor]
Sobic.002G417201.v3.2	10.9275	20.1499	20.6381	45.768	35.9338	41.7469	3.80191e-05	1.08979	up	--	--	--	--	--	--	--	--	--	--	--	hypothetical protein SORBI_3002G417201 [Sorghum bicolor]
Sobic.008G182300.v3.2	67.4306	54.4074	56.8627	9.20053	9.22362	8.8903	3.59343e-110	-2.70052	down	--	--	Cellular Component: extracellular region (GO:0005576);; Biological Process: defense response (GO:0006952);;	K12173|2.4e-10|gmx:100794341|K12173 BRCA1-A complex subunit BRE | (RefSeq) BRISC and BRCA1-A complex member 2	Homologous recombination (ko03440)	--	--	Thaumatin family	Thaumatin-like pathogenesis-related protein 4 OS=Avena sativa OX=4498 GN=RASTL-4 PE=2 SV=1	S	Function unknown	thaumatin-like pathogenesis-related protein 4 [Sorghum bicolor]
Sorghum_bicolor_newGene_3237	7.24693	8.93343	9.46016	2.46729	2.59382	2.61016	1.00756e-27	-1.69125	down	--	--	Biological Process: intracellular protein transport (GO:0006886);;	K13141|2.2e-06|csat:104745793|K13141 integrator complex subunit 4 | (RefSeq) protein SIEL-like	--	[U]	Intracellular trafficking, secretion, and vesicular transport	--	TOM1-like protein 8 OS=Arabidopsis thaliana OX=3702 GN=TOL8 PE=2 SV=1	--	--	uncharacterized protein LOC8062336 [Sorghum bicolor]
Sobic.003G001500.v3.2	3.30914	4.01905	3.84587	8.87265	8.28405	8.35017	7.32568e-25	1.12291	up	--	--	--	--	--	--	--	--	--	--	--	uncharacterized protein LOC8077543 [Sorghum bicolor]
Sobic.001G438100.v3.2	9.29311	11.7423	11.5207	27.5167	23.5752	25.3847	9.05698e-35	1.16811	up	[Q]	Secondary metabolites biosynthesis, transport and catabolism	Biological Process: fatty acid biosynthetic process (GO:0006633);; Cellular Component: integral component of membrane (GO:0016021);; Molecular Function: transferase activity, transferring acyl groups other than amino-acyl groups (GO:0016747);;	K15397|0.0e+00|sbi:8078854|K15397 3-ketoacyl-CoA synthase [EC:2.3.1.199] | (RefSeq) 3-ketoacyl-CoA synthase 1	Fatty acid elongation (ko00062);; Plant-pathogen interaction (ko04626)	--	--	FAE1/Type III polyketide synthase-like protein	3-ketoacyl-CoA synthase 1 OS=Arabidopsis thaliana OX=3702 GN=KCS1 PE=1 SV=1	I	Lipid transport and metabolism	3-ketoacyl-CoA synthase 1 [Sorghum bicolor]
Sobic.009G066200.v3.2	0.160925	0.148681	0.214568	1.50667	1.23566	1.13542	2.31277e-11	2.24063	up	--	--	Molecular Function: protein binding (GO:0005515);;	--	--	--	--	Leucine rich repeat	Leucine-rich repeat extensin-like protein 6 OS=Arabidopsis thaliana OX=3702 GN=LRX6 PE=2 SV=1	S	Function unknown	leucine-rich repeat extensin-like protein 4 [Sorghum bicolor]
Sobic.010G230900.v3.2	27.7071	21.6496	23.366	4.32722	4.35501	4.14314	8.05796e-85	-2.49364	down	[QV]	Secondary metabolites biosynthesis, transport and catabolism;; Defense mechanisms	Molecular Function: iron ion binding (GO:0005506);; Cellular Component: membrane (GO:0016020);; Cellular Component: integral component of membrane (GO:0016021);; Molecular Function: oxidoreductase activity, acting on paired donors, with incorporation or reduction of molecular oxygen, NAD(P)H as one donor, and incorporation of one atom of oxygen (GO:0016709);; Molecular Function: heme binding (GO:…	K13224|2.1e-140|zma:103652724|K13224 indolin-2-one monooxygenase [EC:1.14.14.157] | (RefSeq) indolin-2-one monooxygenase	Benzoxazinoid biosynthesis (ko00402)	[Q]	Secondary metabolites biosynthesis, transport and catabolism	Cytochrome P450	indolin-2-one monooxygenase OS=Zea mays OX=4577 GN=CYP71C2 PE=1 SV=1	Q	Secondary metabolites biosynthesis, transport and catabolism	indolin-2-one monooxygenase [Sorghum bicolor]
Sobic.006G201900.v3.2	0.19155	0.143189	0.171658	0.377882	0.374806	0.533081	2.36052e-06	1.1557	up	[L]	Replication, recombination and repair	Molecular Function: RNA binding (GO:0003723);; Molecular Function: ATP binding (GO:0005524);;	K10706|1.0e-297|vvi:100855072|K10706 senataxin [EC:3.6.4.-] | (RefSeq) uncharacterized LOC100855072	--	[A]	RNA processing and modification	AAA domain	Regulator of nonsense transcripts 1 homolog OS=Arabidopsis thaliana OX=3702 GN=UPF1 PE=1 SV=2	A	RNA processing and modification	hypothetical protein SORBI_3006G201900 [Sorghum bicolor]
Sobic.001G355000.v3.2	32.5646	29.907	26.7569	13.3979	13.2561	15.499	2.87156e-19	-1.1161	down	--	--	Cellular Component: nucleus (GO:0005634);; Cellular Component: cytoplasm (GO:0005737);; Cellular Component: cytosol (GO:0005829);; Biological Process: protein folding (GO:0006457);; Molecular Function: chaperone binding (GO:0051087);; Biological Process: chaperone-mediated protein complex assembly (GO:0051131);; Molecular Function: Hsp90 protein binding (GO:0051879);;	K15730|3.3e-45|var:108344741|K15730 cytosolic prostaglandin-E synthase [EC:5.3.99.3] | (RefSeq) uncharacterized protein OsI_027940-like	Arachidonic acid metabolism (ko00590)	[O]	Posttranslational modification, protein turnover, chaperones	CS domain	Co-chaperone protein p23-1 OS=Brassica napus OX=3708 GN=P23-1 PE=1 SV=1	O	Posttranslational modification, protein turnover, chaperones	hypothetical protein SORBI_3001G355000 [Sorghum bicolor]
Sobic.007G226300.v3.2	9.26027	9.98589	10.2403	29.2645	28.2055	31.2737	4.72297e-89	1.5236	up	--	--	--	--	--	--	--	--	--	S	Function unknown	myosin-2 heavy chain [Sorghum bicolor]
Sobic.002G183200.v3.2	0.143548	0.221845	0.200399	0.483678	0.486952	0.60301	0.000375698	1.18754	up	--	--	Cellular Component: integral component of membrane (GO:0016021);;	--	--	--	--	Cotton fibre expressed protein	--	S	Function unknown	uncharacterized protein LOC8055590 [Sorghum bicolor]
Sobic.001G450500.v3.2	2.07455	2.82358	2.40123	10.8375	10.0552	11.7789	3.84061e-71	2.06866	up	[T]	Signal transduction mechanisms	Molecular Function: protein serine/threonine kinase activity (GO:0004674);; Molecular Function: ATP binding (GO:0005524);; Cellular Component: cytoplasm (GO:0005737);; Biological Process: regulation of mitotic cell cycle (GO:0007346);; Biological Process: signal transduction by protein phosphorylation (GO:0023014);; Biological Process: stress-activated protein kinase signaling cascade (GO:0031098…	K20604|7.0e-163|zma:107326007|K20604 mitogen-activated protein kinase kinase 9 [EC:2.7.12.2] | (RefSeq) uncharacterized protein LOC107326007	MAPK signaling pathway - plant (ko04016)	[T]	Signal transduction mechanisms	Protein kinase domain	Mitogen-activated protein kinase kinase 9 OS=Arabidopsis thaliana OX=3702 GN=MKK9 PE=1 SV=1	T	Signal transduction mechanisms	mitogen-activated protein kinase kinase 9 [Sorghum bicolor]
Sobic.001G183401.v3.2	0	0	0	17.4607	16.4123	17.0476	1.84679e-64	5.73848	up	--	--	--	--	--	--	--	--	--	--	--	hypothetical protein SORBI_3001G183401 [Sorghum bicolor]
Sobic.002G383100.v3.2	1.11704	0.665552	0.838874	5.47348	5.1705	5.79673	1.14874e-44	2.44887	up	[T]	Signal transduction mechanisms	Molecular Function: protein kinase activity (GO:0004672);; Molecular Function: ATP binding (GO:0005524);; Cellular Component: cytosol (GO:0005829);; Cellular Component: plasma membrane (GO:0005886);; Cellular Component: integral component of membrane (GO:0016021);;	K20359|1.1e-31|eus:EUTSA_v10006389mg|K20359 PRA1 family protein 1 | (RefSeq) hypothetical protein	--	--	--	Leucine rich repeat	Probable inactive receptor kinase At5g10020 OS=Arabidopsis thaliana OX=3702 GN=At5g10020 PE=1 SV=2	T	Signal transduction mechanisms	probable inactive receptor kinase At5g10020 [Sorghum bicolor]
Sobic.003G276500.v3.2	3.1467	2.92815	2.86981	1.09413	1.40346	1.50987	1.57499e-07	-1.12422	down	--	--	Cellular Component: mitochondrial outer membrane (GO:0005741);; Molecular Function: voltage-gated anion channel activity (GO:0008308);;	K15040|5.6e-150|sbi:8059181|K15040 voltage-dependent anion channel protein 2 | (RefSeq) mitochondrial outer membrane protein porin 4	--	[P]	Inorganic ion transport and metabolism	Eukaryotic porin	Mitochondrial outer membrane protein porin 4 OS=Oryza sativa subsp. japonica OX=39947 GN=VDAC4 PE=3 SV=3	P	Inorganic ion transport and metabolism	mitochondrial outer membrane protein porin 4 [Sorghum bicolor]
Sobic.001G370600.v3.2	93.2479	107.484	113.372	241.804	251.095	254.559	3.46278e-67	1.19379	up	--	--	Biological Process: response to acid chemical (GO:0001101);; Cellular Component: cellular_component (GO:0005575);; Cellular Component: intracellular (GO:0005622);; Cellular Component: cell (GO:0005623);; Cellular Component: cytoplasm (GO:0005737);; Biological Process: response to stress (GO:0006950);; Biological Process: biological_process (GO:0008150);; Biological Process: response to radiation …	--	--	--	--	--	Protein EARLY RESPONSIVE TO DEHYDRATION 15 OS=Arabidopsis thaliana OX=3702 GN=ERD15 PE=1 SV=1	S	Function unknown	protein EARLY RESPONSIVE TO DEHYDRATION 15-like [Sorghum bicolor]
Sobic.004G106600.v3.2	1.22614	1.97795	2.27596	0.656545	0.708143	0.901856	7.2983e-06	-1.1765	down	[G]	Carbohydrate transport and metabolism	Molecular Function: UDP-glycosyltransferase activity (GO:0008194);; Cellular Component: intracellular membrane-bounded organelle (GO:0043231);;	K08237|2.1e-288|sbi:110434525|K08237 hydroquinone glucosyltransferase [EC:2.4.1.218] | (RefSeq) hydroquinone glucosyltransferase-like	--	[GC]	Carbohydrate transport and metabolism;; Energy production and conversion	UDP-glucoronosyl and UDP-glucosyl transferase	Hydroquinone glucosyltransferase OS=Rauvolfia serpentina OX=4060 GN=AS PE=1 SV=1	--	--	hydroquinone glucosyltransferase-like [Sorghum bicolor]
Sobic.009G073300.v3.2	0.367731	0.720987	0.729773	2.08712	1.59252	1.94998	6.63849e-09	1.44301	up	--	--	Cellular Component: plasma membrane (GO:0005886);; Cellular Component: integral component of membrane (GO:0016021);;	--	--	--	--	Late embryogenesis abundant protein	--	S	Function unknown	NDR1/HIN1-like protein 13 [Sorghum bicolor]
Sobic.008G071300.v3.2	0.018775	0.144267	0.142473	0.597819	0.468187	0.633167	3.22872e-05	1.66654	up	[T]	Signal transduction mechanisms	Molecular Function: protein serine/threonine phosphatase activity (GO:0004722);; Molecular Function: magnesium-dependent protein serine/threonine phosphatase activity (GO:0004724);; Molecular Function: metal ion binding (GO:0046872);;	K17506|5.7e-232|sbi:8084795|K17506 protein phosphatase 1L [EC:3.1.3.16] | (RefSeq) probable protein phosphatase 2C 77	--	[T]	Signal transduction mechanisms	Protein phosphatase 2C	Probable protein phosphatase 2C 77 OS=Oryza sativa subsp. japonica OX=39947 GN=Os12g0198200 PE=3 SV=1	G	Carbohydrate transport and metabolism	probable protein phosphatase 2C 77 [Sorghum bicolor]
Sobic.010G251700.v3.2	4.4093	7.1928	7.74895	14.1769	13.8632	13.6036	4.45652e-10	1.0253	up	--	--	Cellular Component: plasma membrane (GO:0005886);; Molecular Function: cation transmembrane transporter activity (GO:0008324);; Cellular Component: integral component of membrane (GO:0016021);;	--	--	[P]	Inorganic ion transport and metabolism	Cation transport protein	Probable cation transporter HKT9 OS=Oryza sativa subsp. japonica OX=39947 GN=HKT9 PE=2 SV=1	P	Inorganic ion transport and metabolism	probable cation transporter HKT9 [Sorghum bicolor]
Sobic.005G169400.v3.2	14.95	10.0446	10.2032	5.57759	4.76935	5.28812	4.03537e-09	-1.16549	down	--	--	Biological Process: defense response to bacterium (GO:0042742);; Biological Process: defense response to fungus (GO:0050832);;	--	--	[R]	General function prediction only	Barwin family	Wheatwin-2 OS=Triticum aestivum OX=4565 GN=PR4B PE=1 SV=1	S	Function unknown	barwin [Sorghum bicolor]
Sobic.003G112600.v3.2	2.11765	2.64338	2.51991	0.911941	1.24938	0.858202	1.72831e-09	-1.21484	down	--	--	Molecular Function: protein disulfide isomerase activity (GO:0003756);; Cellular Component: endoplasmic reticulum membrane (GO:0005789);; Molecular Function: protein disulfide oxidoreductase activity (GO:0015035);; Cellular Component: integral component of membrane (GO:0016021);; Molecular Function: oxidoreductase activity, acting on a sulfur group of donors, disulfide as acceptor (GO:0016671);; …	K10950|7.3e-267|sbi:8075113|K10950 ERO1-like protein alpha [EC:1.8.4.-] | (RefSeq) endoplasmic reticulum oxidoreductin-1 isoform X2	Protein processing in endoplasmic reticulum (ko04141)	[OU]	Posttranslational modification, protein turnover, chaperones;; Intracellular trafficking, secretion, and vesicular transport	Endoplasmic Reticulum Oxidoreductin 1 (ERO1)	Endoplasmic reticulum oxidoreductin-1 OS=Arabidopsis thaliana OX=3702 GN=AERO1 PE=1 SV=1	--	--	endoplasmic reticulum oxidoreductin-1 isoform X2 [Sorghum bicolor]
Sobic.001G410300.v3.2	121.121	133.883	136.685	40.0458	33.3439	41.5516	2.35899e-97	-1.80237	down	--	--	--	--	--	--	--	--	--	--	--	hypothetical protein SORBI_3001G410300 [Sorghum bicolor]
Sobic.003G365600.v3.2	0	0.065482	0.054133	1.50377	1.30326	1.53932	1.31464e-22	3.48796	up	--	--	Molecular Function: DNA binding (GO:0003677);; Cellular Component: nucleus (GO:0005634);;	K08869|6.2e-21|cre:CHLREDRAFT_165812|K08869 aarF domain-containing kinase | (RefSeq) predicted protein	--	[O]	Posttranslational modification, protein turnover, chaperones	Myb-like DNA-binding domain	Transcription factor DIVARICATA OS=Antirrhinum majus OX=4151 GN=DIVARICATA PE=2 SV=1	K	Transcription	transcription factor DIVARICATA [Sorghum bicolor]
Sobic.003G406000.v3.2	6.17978	7.78083	8.34531	28.6512	25.8549	27.4096	1.60294e-71	1.80332	up	--	--	Cellular Component: cellular_component (GO:0005575);; Cellular Component: intracellular (GO:0005622);; Cellular Component: cell (GO:0005623);; Cellular Component: nucleus (GO:0005634);; Cellular Component: organelle (GO:0043226);; Cellular Component: membrane-bounded organelle (GO:0043227);; Cellular Component: intracellular organelle (GO:0043229);; Cellular Component: intracellular membrane-boun…	--	--	--	--	MYND finger	F-box protein At1g67340 OS=Arabidopsis thaliana OX=3702 GN=At1g67340 PE=1 SV=1	S	Function unknown	F-box protein At1g67340 [Sorghum bicolor]
Sobic.002G401200.v3.2	6.71901	11.9539	11.3948	5.17814	4.29163	4.51836	1.01485e-08	-1.08609	down	[E]	Amino acid transport and metabolism	Molecular Function: serine-type carboxypeptidase activity (GO:0004185);; Cellular Component: vacuole (GO:0005773);; Biological Process: proteolysis involved in cellular protein catabolic process (GO:0051603);;	K16297|5.1e-273|sbi:8073129|K16297 serine carboxypeptidase-like clade II [EC:3.4.16.-] | (RefSeq) serine carboxypeptidase II-3	--	[OE]	Posttranslational modification, protein turnover, chaperones;; Amino acid transport and metabolism	Serine carboxypeptidase	Serine carboxypeptidase II-3 OS=Hordeum vulgare OX=4513 GN=CXP;2-3 PE=2 SV=1	O	Posttranslational modification, protein turnover, chaperones	serine carboxypeptidase II-3 [Sorghum bicolor]
Sobic.003G323100.v3.2	1.07994	1.18523	1.36265	3.63592	3.03466	3.22293	1.45419e-10	1.30629	up	--	--	--	--	--	--	--	--	--	--	--	uncharacterized protein LOC8082386 [Sorghum bicolor]
Sobic.003G176100.v3.2	0.078176	0.044749	0.035789	0.7891	0.666497	0.642902	3.83162e-19	2.85275	up	--	--	--	--	--	--	--	DVL family	--	S	Function unknown	hypothetical protein SORBI_3003G176100 [Sorghum bicolor]
Sobic.008G105500.v3.2	0.177378	0.536506	0.390331	0.84727	0.841088	1.05168	0.00218327	1.04475	up	[G]	Carbohydrate transport and metabolism	Molecular Function: allantoin uptake transmembrane transporter activity (GO:0005274);; Molecular Function: uracil:cation symporter activity (GO:0015505);; Cellular Component: membrane (GO:0016020);; Cellular Component: integral component of membrane (GO:0016021);;	--	--	--	--	Ureide permease	Ureide permease 2 OS=Arabidopsis thaliana OX=3702 GN=UPS2 PE=1 SV=2	S	Function unknown	ureide permease 2 [Sorghum bicolor]
Sobic.003G360000.v3.2	1.89657	5.16317	5.45842	13.322	10.5862	11.9176	0.00198694	1.14978	up	--	--	Molecular Function: transferase activity, transferring acyl groups other than amino-acyl groups (GO:0016747);;	K19747|2.4e-58|dosa:Os08t0562500-01|K19747 BAHD acyltransferase [EC:2.3.1.-] | (RefSeq) Os08g0562500; Transferase family protein.	--	--	--	Transferase family	Uncharacterized acetyltransferase At3g50280 OS=Arabidopsis thaliana OX=3702 GN=At3g50280 PE=3 SV=1	S	Function unknown	uncharacterized acetyltransferase At3g50280 [Sorghum bicolor]
Sobic.010G186200.v3.2	20.5278	24.0727	22.8252	54.4291	50.613	50.4599	4.5301e-62	1.14782	up	--	--	Biological Process: ubiquitin-dependent protein catabolic process (GO:0006511);; Cellular Component: SCF ubiquitin ligase complex (GO:0019005);; Biological Process: SCF-dependent proteasomal ubiquitin-dependent protein catabolic process (GO:0031146);;	K14515|1.5e-243|sbi:8065078|K14515 EIN3-binding F-box protein | (RefSeq) EIN3-binding F-box protein 1	MAPK signaling pathway - plant (ko04016);; Plant hormone signal transduction (ko04075)	[R]	General function prediction only	Leucine Rich repeats (2 copies)	EIN3-binding F-box protein 1 OS=Arabidopsis thaliana OX=3702 GN=EBF1 PE=1 SV=1	S	Function unknown	EIN3-binding F-box protein 1 [Sorghum bicolor]
Sobic.001G218400.v3.2	10.8499	14.4053	15.1014	3.94443	4.28099	3.65145	2.37325e-35	-1.74426	down	--	--	Molecular Function: protein binding (GO:0005515);;	K11838|9.3e-13|mus:103982495|K11838 ubiquitin carboxyl-terminal hydrolase 7 [EC:3.4.19.12] | (RefSeq) ubiquitin carboxyl-terminal hydrolase 12-like	--	--	--	MATH domain	--	D	Cell cycle control, cell division, chromosome partitioning	uncharacterized protein LOC8067413 [Sorghum bicolor]
Sobic.004G297600.v3.2	3.52395	5.18854	4.88705	12.4273	11.7785	11.8744	6.09366e-27	1.33356	up	[I]	Lipid transport and metabolism	Molecular Function: phospholipase activity (GO:0004620);; Biological Process: lipid metabolic process (GO:0006629);;	K16818|5.1e-78|egr:104446339|K16818 phospholipase A1 [EC:3.1.1.32] | (RefSeq) phospholipase A(1) DAD1, chloroplastic	Glycerophospholipid metabolism (ko00564);; alpha-Linolenic acid metabolism (ko00592)	[I]	Lipid transport and metabolism	Lipase (class 3)	Phospholipase A1-Ibeta2, chloroplastic OS=Arabidopsis thaliana OX=3702 GN=At4g16820 PE=1 SV=2	I	Lipid transport and metabolism	phospholipase A1-Ibeta2, chloroplastic [Sorghum bicolor]
Sobic.001G328500.v3.2	0.675634	1.01736	1.06364	3.37711	3.12145	3.07026	9.99598e-14	1.62423	up	--	--	Biological Process: regulation of gene expression (GO:0010468);;	--	--	--	--	Lateral organ boundaries (LOB) domain	LOB domain-containing protein 37 OS=Arabidopsis thaliana OX=3702 GN=LBD37 PE=2 SV=1	S	Function unknown	LOB domain-containing protein 37 [Sorghum bicolor]
Sobic.010G112500.v3.2	0.460956	0.45608	0.45361	0.1331	0.161796	0.093478	5.24464e-06	-1.49789	down	--	--	--	--	--	--	--	--	--	--	--	uncharacterized protein LOC110430714 [Sorghum bicolor]
Sobic.003G429650.v3.2	0.022125	0	0	3.19949	3.61104	3.8432	5.85691e-90	6.1078	up	--	--	--	--	--	--	--	--	--	--	--	hypothetical protein SORBI_3003G429650 [Sorghum bicolor]
Sobic.004G169900.v3.2	0.76226	1.19506	1.21293	15.5112	16.3863	16.3492	4.18218e-133	3.75291	up	--	--	Molecular Function: ubiquitin-protein transferase activity (GO:0004842);;	K10260|3.6e-13|ota:OT_ostta09g00430|K10260 F-box and WD-40 domain protein 7 | (RefSeq) WD40/YVTN repeat-like-containing domain	Ubiquitin mediated proteolysis (ko04120)	--	--	U-box domain	U-box domain-containing protein 27 OS=Arabidopsis thaliana OX=3702 GN=PUB27 PE=2 SV=1	H	Coenzyme transport and metabolism	U-box domain-containing protein 27 [Sorghum bicolor]
Sobic.003G011800.v3.2	5.97721	5.52047	5.48561	2.33323	2.13625	2.63946	2.79909e-17	-1.27589	down	[H]	Coenzyme transport and metabolism	Molecular Function: magnesium ion binding (GO:0000287);; Molecular Function: 3-methyl-2-oxobutanoate hydroxymethyltransferase activity (GO:0003864);; Cellular Component: mitochondrion (GO:0005739);; Biological Process: pantothenate biosynthetic process (GO:0015940);;	K00606|3.0e-196|sbi:8079473|K00606 3-methyl-2-oxobutanoate hydroxymethyltransferase [EC:2.1.2.11] | (RefSeq) 3-methyl-2-oxobutanoate hydroxymethyltransferase 1, mitochondrial	Pantothenate and CoA biosynthesis (ko00770)	[H]	Coenzyme transport and metabolism	Ketopantoate hydroxymethyltransferase	3-methyl-2-oxobutanoate hydroxymethyltransferase 1, mitochondrial OS=Oryza sativa subsp. japonica OX=39947 GN=KPHMT1 PE=2 SV=1	H	Coenzyme transport and metabolism	3-methyl-2-oxobutanoate hydroxymethyltransferase 1, mitochondrial [Sorghum bicolor]
Sobic.008G008801.v3.2	8.76711	6.03161	4.45881	2.97481	2.88259	3.01603	3.06801e-05	-1.07396	down	[L]	Replication, recombination and repair	Molecular Function: nuclease activity (GO:0004518);; Cellular Component: nucleus (GO:0005634);; Cellular Component: cytoplasm (GO:0005737);;	--	--	--	--	Staphylococcal nuclease homologue	Probable staphylococcal-like nuclease CAN2 OS=Oryza sativa subsp. japonica OX=39947 GN=Os11g0109500 PE=2 SV=1	L	Replication, recombination and repair	hypothetical protein SORBI_3008G008801 [Sorghum bicolor]
Sobic.005G107300.v3.2	35.6857	36.9209	35.9991	104.024	97.5855	99.9895	3.87791e-110	1.4115	up	--	--	--	--	--	[R]	General function prediction only	Protein of unknown function (DUF1685)	--	S	Function unknown	uncharacterized protein LOC8071816 [Sorghum bicolor]
Sobic.002G089700.v3.2	3.00882	3.86314	3.79152	0.339485	0.266327	0.264764	3.73974e-68	-3.42131	down	[QV]	Secondary metabolites biosynthesis, transport and catabolism;; Defense mechanisms	Molecular Function: iron ion binding (GO:0005506);; Cellular Component: membrane (GO:0016020);; Cellular Component: integral component of membrane (GO:0016021);; Molecular Function: oxidoreductase activity, acting on paired donors, with incorporation or reduction of molecular oxygen, NAD(P)H as one donor, and incorporation of one atom of oxygen (GO:0016709);; Molecular Function: heme binding (GO:…	K16084|4.0e-170|dosa:Os02t0569900-01|K16084 ent-cassa-12,15-diene 11-hydroxylase / oryzalexin D synthase [EC:1.14.14.112 1.14.14.123] | (RefSeq) Os02g0569900; Cytochrome P450 family protein.	Diterpenoid biosynthesis (ko00904)	[Q]	Secondary metabolites biosynthesis, transport and catabolism	Cytochrome P450	Cytochrome P450 76M5 OS=Oryza sativa subsp. japonica OX=39947 GN=CYP76M5 PE=1 SV=1	Q	Secondary metabolites biosynthesis, transport and catabolism	cytochrome P450 76M5 [Sorghum bicolor]
Sobic.004G273400.v3.2	1.50724	2.03129	1.46773	0.181447	0.138709	0.105433	7.88648e-32	-3.13488	down	--	--	Cellular Component: integral component of plasma membrane (GO:0005887);; Molecular Function: oligopeptide transmembrane transporter activity (GO:0035673);;	--	--	[T]	Signal transduction mechanisms	OPT oligopeptide transporter protein	Oligopeptide transporter 4 OS=Arabidopsis thaliana OX=3702 GN=OPT4 PE=1 SV=1	T	Signal transduction mechanisms	oligopeptide transporter 4 [Sorghum bicolor]
Sobic.001G166800.v3.2	0.031871	0.098296	0.03387	0.607947	0.532982	0.483075	6.42214e-12	2.42226	up	--	--	Biological Process: regulation of cyclin-dependent protein serine/threonine kinase activity (GO:0000079);; Cellular Component: cyclin-dependent protein kinase holoenzyme complex (GO:0000307);; Cellular Component: nucleus (GO:0005634);; Cellular Component: cytoplasm (GO:0005737);; Molecular Function: cyclin-dependent protein serine/threonine kinase regulator activity (GO:0016538);; Cellular Compon…	K18811|3.6e-184|sbi:8064491|K18811 cyclin D5, plant | (RefSeq) cyclin-D5-1	--	[D]	Cell cycle control, cell division, chromosome partitioning	Cyclin, N-terminal domain	Cyclin-D5-1 OS=Oryza sativa subsp. japonica OX=39947 GN=CYCD5-1 PE=2 SV=2	D	Cell cycle control, cell division, chromosome partitioning	cyclin-D5-1 [Sorghum bicolor]
Sobic.006G263300.v3.2	4.83786	5.98787	7.15638	32.9406	33.5631	30.8558	8.47467e-79	2.34057	up	[T]	Signal transduction mechanisms	Biological Process: phosphorelay signal transduction system (GO:0000160);;	K14492|1.3e-77|sbi:8085850|K14492 two-component response regulator ARR-A family | (RefSeq) two-component response regulator ORR6	Plant hormone signal transduction (ko04075)	[K]	Transcription	Response regulator receiver domain	Two-component response regulator ORR6 OS=Oryza sativa subsp. indica OX=39946 GN=RR6 PE=2 SV=1	K	Transcription	two-component response regulator ORR6 [Sorghum bicolor]
Sobic.009G154300.v3.2	0.242868	0.406898	0.150847	3.43413	2.7058	3.8653	8.79022e-30	3.07683	up	--	--	Molecular Function: DNA binding (GO:0003677);; Cellular Component: nucleus (GO:0005634);; Biological Process: regulation of transcription, DNA-templated (GO:0006355);;	K00521|6.7e-31|cmos:111447866|K00521 ferric-chelate reductase [EC:1.16.1.7] | (RefSeq) ferric reduction oxidase 7, chloroplastic-like	--	--	--	No apical meristem (NAM) protein	NAC domain-containing protein 90 OS=Arabidopsis thaliana OX=3702 GN=NAC090 PE=1 SV=1	K	Transcription	NAC domain-containing protein 90 [Sorghum bicolor]
Sobic.001G217300.v3.2	2.2743	2.1715	2.09955	4.64485	4.95208	5.58009	2.96395e-18	1.12403	up	--	--	Molecular Function: DNA binding (GO:0003677);; Cellular Component: nucleus (GO:0005634);; Biological Process: regulation of transcription, DNA-templated (GO:0006355);; Biological Process: auxin-activated signaling pathway (GO:0009734);;	K14486|1.7e-78|sind:105173711|K14486 auxin response factor | (RefSeq) auxin response factor 19 isoform X1	Plant hormone signal transduction (ko04075)	--	--	Auxin response factor	Auxin response factor 22 OS=Oryza sativa subsp. japonica OX=39947 GN=ARF22 PE=2 SV=1	K	Transcription	auxin response factor 22 [Sorghum bicolor]
Sobic.002G376000.v3.2	1.22145	1.92476	2.03882	4.00067	3.56904	3.92021	9.31568e-08	1.04753	up	--	--	Cellular Component: integral component of membrane (GO:0016021);; Biological Process: protein ubiquitination (GO:0016567);; Molecular Function: ubiquitin protein ligase binding (GO:0031625);;	K16286|2.2e-24|zma:100273652|K16286 E3 ubiquitin-protein ligase EL5 [EC:2.3.2.27] | (RefSeq) putative RING zinc finger domain superfamily protein	--	[O]	Posttranslational modification, protein turnover, chaperones	Ring finger domain	RING-H2 finger protein ATL3 OS=Arabidopsis thaliana OX=3702 GN=ATL3 PE=2 SV=1	O	Posttranslational modification, protein turnover, chaperones	E3 ubiquitin-protein ligase EL5 [Sorghum bicolor]
Sorghum_bicolor_newGene_1138	11.9846	12.8259	12.7986	5.47602	6.11252	6.34832	1.30569e-38	-1.14032	down	--	--	Molecular Function: DNA binding (GO:0003677);; Molecular Function: protein dimerization activity (GO:0046983);;	K19984|1.2e-37|psom:113272286|K19984 exocyst complex component 5 | (RefSeq) uncharacterized protein LOC113272286	--	[L]	Replication, recombination and repair	Domain of unknown function (DUF4413)	Zinc finger BED domain-containing protein RICESLEEPER 2 OS=Oryza sativa subsp. japonica OX=39947 GN=Os03g0733400 PE=2 SV=1	L	Replication, recombination and repair	zinc finger BED domain-containing protein RICESLEEPER 2 isoform X1 [Sorghum bicolor]
Sobic.004G231850.v3.2	4.51816	5.75764	5.50594	2.30192	2.12074	2.26492	8.24105e-19	-1.24827	down	--	--	--	--	--	--	--	--	--	--	--	hypothetical protein SORBI_3004G231850 [Sorghum bicolor]
Sobic.010G117200.v3.2	1.23246	2.47686	3.71139	7.37702	6.06786	6.79466	3.06712e-05	1.23186	up	--	--	--	--	--	--	--	Protein of unknown function, DUF538	--	--	--	uncharacterized protein LOC8076397 [Sorghum bicolor]
Sobic.009G242700.v3.2	0.687905	0.972638	0.969138	14.749	10.6137	13.2942	2.73389e-61	3.53018	up	--	--	Molecular Function: calcium ion binding (GO:0005509);; Biological Process: calcium-mediated signaling (GO:0019722);;	K13448|4.4e-58|sbi:8083798|K13448 calcium-binding protein CML | (RefSeq) probable calcium-binding protein CML14	Plant-pathogen interaction (ko04626)	[T]	Signal transduction mechanisms	EF hand	Probable calcium-binding protein CML14 OS=Oryza sativa subsp. japonica OX=39947 GN=CML14 PE=2 SV=1	T	Signal transduction mechanisms	probable calcium-binding protein CML14 [Sorghum bicolor]
Sobic.007G185200.v3.2	93.6729	93.3413	96.7721	42.4712	40.9955	40.1009	4.28199e-83	-1.24311	down	--	--	Molecular Function: magnesium ion transmembrane transporter activity (GO:0015095);; Biological Process: magnesium ion transport (GO:0015693);; Cellular Component: integral component of membrane (GO:0016021);;	K16075|2.3e-79|pvu:PHAVU_002G051200g|K16075 magnesium transporter | (RefSeq) hypothetical protein	--	[P]	Inorganic ion transport and metabolism	--	Putative magnesium transporter MRS2-D OS=Oryza sativa subsp. japonica OX=39947 GN=MRS2-D PE=3 SV=1	P	Inorganic ion transport and metabolism	hypothetical protein SORBI_3007G185200 [Sorghum bicolor]
Sobic.007G077300.v3.2	0.60727	0.653107	0.882247	2.24926	2.43848	2.11854	9.15035e-19	1.5504	up	--	--	Molecular Function: DNA binding (GO:0003677);; Molecular Function: transcription factor activity, sequence-specific DNA binding (GO:0003700);; Cellular Component: nucleus (GO:0005634);;	K09286|3.4e-70|sbi:8086051|K09286 EREBP-like factor | (RefSeq) ethylene-responsive transcription factor 8	--	--	--	AP2 domain	Ethylene-responsive transcription factor 3 OS=Arabidopsis thaliana OX=3702 GN=ERF3 PE=1 SV=1	K	Transcription	ethylene-responsive transcription factor 8 [Sorghum bicolor]
Sobic.009G212800.v3.2	14.1448	11.2713	15.1127	44.5409	40.2421	44.1251	4.40285e-41	1.57964	up	--	--	Molecular Function: transcription factor activity, sequence-specific DNA binding (GO:0003700);; Cellular Component: nucleus (GO:0005634);; Molecular Function: sequence-specific DNA binding (GO:0043565);;	K12835|1.4e-23|cmax:111493042|K12835 ATP-dependent RNA helicase DDX42 [EC:3.6.4.13] | (RefSeq) DEAD-box ATP-dependent RNA helicase 24 isoform X1	Spliceosome (ko03040)	--	--	WRKY DNA -binding domain	Probable WRKY transcription factor 50 OS=Arabidopsis thaliana OX=3702 GN=WRKY50 PE=2 SV=1	K	Transcription	probable WRKY transcription factor 50 [Sorghum bicolor]
Sobic.001G217000.v3.2	1.99099	3.62919	3.79397	13.9848	13.8906	15.8382	1.06379e-26	2.05451	up	--	--	--	--	--	--	--	Senescence regulator	--	S	Function unknown	uncharacterized protein LOC8067405 [Sorghum bicolor]
Sobic.009G109300.v3.2	3.39442	1.35884	1.45867	0.476411	0.329419	0.291186	1.36237e-09	-2.05267	down	[L]	Replication, recombination and repair	Molecular Function: single-stranded DNA binding (GO:0003697);; Molecular Function: DNA primase activity (GO:0003896);; Cellular Component: alpha DNA polymerase:primase complex (GO:0005658);; Biological Process: DNA replication, synthesis of RNA primer (GO:0006269);;	K02684|3.9e-273|sbi:8061908|K02684 DNA primase small subunit [EC:2.7.7.102] | (RefSeq) DNA primase small subunit	DNA replication (ko03030)	[L]	Replication, recombination and repair	DNA primase small subunit	--	L	Replication, recombination and repair	DNA primase small subunit [Sorghum bicolor]
Sobic.001G476400.v3.2	0.028892	0.170877	0.216937	5.05521	6.05616	4.51183	4.90862e-15	3.14296	up	--	--	--	--	--	--	--	--	--	--	--	hypothetical protein SORBI_3001G476400 [Sorghum bicolor]
Sobic.006G093200.v3.2	1.30582	1.55769	1.69808	6.40657	7.04078	7.10338	5.75714e-39	2.04807	up	--	--	Biological Process: regulation of transcription, DNA-templated (GO:0006355);; Cellular Component: integral component of membrane (GO:0016021);; Molecular Function: histone binding (GO:0042393);; Molecular Function: metal ion binding (GO:0046872);;	K24083|2.5e-72|dzi:111284751|K24083 abhydrolase domain-containing protein 13 [EC:3.-.-.-] | (RefSeq) protein bem46-like isoform X1	--	[R]	General function prediction only	Alfin	PHD finger protein ALFIN-LIKE 4 OS=Oryza sativa subsp. japonica OX=39947 GN=Os04g0444900 PE=2 SV=2	S	Function unknown	PHD finger protein ALFIN-LIKE 7 [Sorghum bicolor]
Sobic.005G031100.v3.2	1.67877	2.73005	2.95858	13.8028	13.1039	13.4359	6.97846e-50	2.32468	up	--	--	Cellular Component: membrane (GO:0016020);; Cellular Component: integral component of membrane (GO:0016021);;	K11267|2.4e-33|zma:100284656|K11267 sister chromatid cohesion protein PDS5 | (RefSeq) embryogenesis transmembrane protein	--	[R]	General function prediction only	Domain of unknown function	--	S	Function unknown	hypothetical protein SORBI_3005G031100 [Sorghum bicolor]
Sobic.003G431100.v3.2	0.381774	0.28843	0.584118	1.98436	1.77284	1.61763	7.09958e-14	1.85129	up	--	--	Cellular Component: integral component of membrane (GO:0016021);; Molecular Function: transferase activity, transferring glycosyl groups (GO:0016757);;	K18134|9.6e-66|jcu:105630953|K18134 EGF domain-specific O-GlcNAc transferase [EC:2.4.1.255] | (RefSeq) protein O-linked-mannose beta-1,4-N-acetylglucosaminyltransferase 2	Other types of O-glycan biosynthesis (ko00514)	[S]	Function unknown	Protein of unknown function (DUF563)	Xylan glycosyltransferase MUCI21 OS=Arabidopsis thaliana OX=3702 GN=MUCI21 PE=1 SV=1	S	Function unknown	uncharacterized protein LOC8062345 [Sorghum bicolor]
Sobic.010G064500.v3.2	1.06093	0.921839	0.65865	2.33825	2.49264	2.86419	1.0387e-07	1.32725	up	[T]	Signal transduction mechanisms	Molecular Function: hydrolase activity (GO:0016787);;	K04567|3.7e-89|cqi:110719595|K04567 lysyl-tRNA synthetase, class II [EC:6.1.1.6] | (RefSeq) lysine--tRNA ligase-like	Aminoacyl-tRNA biosynthesis (ko00970)	--	--	Calcineurin-like phosphoesterase	--	S	Function unknown	hypothetical protein SORBI_3010G064500 [Sorghum bicolor]
Sobic.004G193000.v3.2	18.0271	19.8359	17.7953	42.0528	38.8465	38.7681	2.82375e-46	1.04362	up	[E]	Amino acid transport and metabolism	Biological Process: response to nitrate (GO:0010167);; Molecular Function: nitrate transmembrane transporter activity (GO:0015112);; Cellular Component: integral component of membrane (GO:0016021);;	K14638|5.2e-161|obr:102715271|K14638 solute carrier family 15 (peptide/histidine transporter), member 3/4 | (RefSeq) protein NRT1/ PTR FAMILY 6.4-like	--	[E]	Amino acid transport and metabolism	POT family	Protein NRT1/ PTR FAMILY 6.4 OS=Arabidopsis thaliana OX=3702 GN=NPF6.4 PE=1 SV=1	E	Amino acid transport and metabolism	protein NRT1/ PTR FAMILY 6.4 [Sorghum bicolor]
Sobic.001G293600.v3.2	1.25704	1.82233	2.18516	3.41861	4.34975	3.92797	3.00775e-06	1.03898	up	--	--	Molecular Function: ubiquitin-protein transferase activity (GO:0004842);;	K19042|2.9e-164|sbi:8058056|K19042 E3 ubiquitin-protein ligase BOI and related proteins [EC:2.3.2.27] | (RefSeq) BOI-related E3 ubiquitin-protein ligase 1 isoform X1	--	[O]	Posttranslational modification, protein turnover, chaperones	Zinc finger, C3HC4 type (RING finger)	Probable BOI-related E3 ubiquitin-protein ligase 3 OS=Arabidopsis thaliana OX=3702 GN=BRG3 PE=1 SV=1	O	Posttranslational modification, protein turnover, chaperones	BOI-related E3 ubiquitin-protein ligase 1 isoform X2 [Sorghum bicolor]
Sobic.009G009600.v3.2	3.79522	5.51871	5.29134	1.4628	1.06815	1.55621	8.64472e-09	-1.63541	down	--	--	Molecular Function: serine-type endopeptidase inhibitor activity (GO:0004867);; Biological Process: response to wounding (GO:0009611);;	--	--	--	--	Potato inhibitor I family	Subtilisin-chymotrypsin inhibitor-2A OS=Hordeum vulgare OX=4513 PE=1 SV=2	S	Function unknown	hypothetical protein SORBI_3009G009600 [Sorghum bicolor]
Sobic.001G481201.v3.2	32.684	58.7024	62.0201	160.666	126.803	156.717	3.52324e-08	1.35657	up	--	--	--	--	--	--	--	--	--	--	--	hypothetical protein SORBI_3001G481201 [Sorghum bicolor]
Sobic.004G261200.v3.2	8.16131	12.1819	13.6799	38.4069	36.4958	34.1945	5.43876e-27	1.58701	up	--	--	--	--	--	--	--	--	--	--	--	uncharacterized protein LOC8071783 [Sorghum bicolor]
Sobic.005G221900.v3.2	0.095681	0.084544	0.249054	3.87023	2.1722	2.51767	3.61053e-26	3.39179	up	--	--	--	--	--	--	--	--	--	--	--	hypothetical protein SORBI_3005G221900 [Sorghum bicolor]
Sobic.006G280400.v3.2	0.080788	0.103251	0.092761	0.32438	0.262722	0.280302	1.62798e-05	1.34731	up	[O]	Posttranslational modification, protein turnover, chaperones	Molecular Function: 1-phosphatidylinositol-3-phosphate 5-kinase activity (GO:0000285);; Molecular Function: ATP binding (GO:0005524);; Cellular Component: endosome membrane (GO:0010008);; Biological Process: phosphatidylinositol phosphorylation (GO:0046854);;	K00921|0.0e+00|sbi:8076523|K00921 1-phosphatidylinositol-3-phosphate 5-kinase [EC:2.7.1.150] | (RefSeq) 1-phosphatidylinositol-3-phosphate 5-kinase FAB1B isoform X1	Inositol phosphate metabolism (ko00562);; Phosphatidylinositol signaling system (ko04070);; Phagosome (ko04145)	[T]	Signal transduction mechanisms	Phosphatidylinositol-4-phosphate 5-Kinase	Putative 1-phosphatidylinositol-3-phosphate 5-kinase FAB1D OS=Arabidopsis thaliana OX=3702 GN=FAB1D PE=3 SV=1	T	Signal transduction mechanisms	1-phosphatidylinositol-3-phosphate 5-kinase FAB1B isoform X1 [Sorghum bicolor]
Sobic.003G072900.v3.2	1.73263	1.26503	1.24292	0.390045	0.8383	0.599395	0.00037587	-1.07865	down	[O]	Posttranslational modification, protein turnover, chaperones	Molecular Function: serine-type endopeptidase activity (GO:0004252);; Cellular Component: integral component of membrane (GO:0016021);;	--	--	[T]	Signal transduction mechanisms	Rhomboid family	RHOMBOID-like protein 1 OS=Arabidopsis thaliana OX=3702 GN=RBL1 PE=2 SV=1	T	Signal transduction mechanisms	RHOMBOID-like protein 1 [Sorghum bicolor]
Sobic.002G424600.v3.2	0.433751	0.506904	0.499207	1.2388	1.41074	1.17669	2.09012e-08	1.18548	up	[G]	Carbohydrate transport and metabolism	Biological Process: L-arabinose metabolic process (GO:0046373);; Molecular Function: alpha-L-arabinofuranosidase activity (GO:0046556);;	K01209|0.0e+00|sbi:8074476|K01209 alpha-L-arabinofuranosidase [EC:3.2.1.55] | (RefSeq) alpha-L-arabinofuranosidase 1 isoform X1	Amino sugar and nucleotide sugar metabolism (ko00520)	--	--	Alpha-L-arabinofuranosidase C-terminal domain	Alpha-L-arabinofuranosidase 1 OS=Arabidopsis thaliana OX=3702 GN=ASD1 PE=1 SV=1	G	Carbohydrate transport and metabolism	alpha-L-arabinofuranosidase 1 isoform X1 [Sorghum bicolor]
Sobic.005G024100.v3.2	2.34572	1.80981	1.38262	0.433435	0.430216	0.317705	8.84651e-15	-2.02428	down	--	--	Molecular Function: catalytic activity (GO:0003824);; Biological Process: carbohydrate metabolic process (GO:0005975);; Cellular Component: integral component of membrane (GO:0016021);; Molecular Function: carbohydrate binding (GO:0030246);;	K18195|0.0e+00|sbi:8083068|K18195 rhamnogalacturonan endolyase [EC:4.2.2.23] | (RefSeq) probable rhamnogalacturonate lyase C	--	--	--	Rhamnogalacturonate lyase family	--	S	Function unknown	probable rhamnogalacturonate lyase C [Sorghum bicolor]
Sobic.007G140000.v3.2	0.297489	0.230503	0.367897	1.16083	1.05938	0.997557	1.89641e-09	1.58637	up	[M]	Cell wall/membrane/envelope biogenesis	Molecular Function: protein serine/threonine kinase activity (GO:0004674);; Molecular Function: calcium ion binding (GO:0005509);; Molecular Function: ATP binding (GO:0005524);; Cellular Component: plasma membrane (GO:0005886);; Biological Process: protein phosphorylation (GO:0006468);; Biological Process: cell surface receptor signaling pathway (GO:0007166);; Cellular Component: integral compone…	K23544|1.6e-68|brp:103842861|K23544 serine incorporator 1/3 | (RefSeq) serine incorporator 3	--	--	--	Protein tyrosine and serine/threonine kinase	Wall-associated receptor kinase 2 OS=Arabidopsis thaliana OX=3702 GN=WAK2 PE=1 SV=1	T	Signal transduction mechanisms	wall-associated receptor kinase 2 [Sorghum bicolor]
Sobic.007G092400.v3.2	55.2375	53.9599	57.5671	26.2307	24.5124	24.5935	6.33195e-66	-1.19027	down	--	--	Biological Process: amino acid transmembrane transport (GO:0003333);; Cellular Component: plasma membrane (GO:0005886);; Molecular Function: amino acid transmembrane transporter activity (GO:0015171);; Cellular Component: integral component of membrane (GO:0016021);;	K19476|9.5e-22|cic:CICLE_v10026997mg|K19476 vacuolar protein sorting-associated protein IST1 | (RefSeq) hypothetical protein	Endocytosis (ko04144)	[E]	Amino acid transport and metabolism	Transmembrane amino acid transporter protein	Lysine histidine transporter 1 OS=Arabidopsis thaliana OX=3702 GN=LHT1 PE=1 SV=1	E	Amino acid transport and metabolism	lysine histidine transporter 2 [Sorghum bicolor]
Sobic.003G277500.v3.2	99.4857	120.42	122.914	31.3338	24.7787	28.0457	7.41837e-99	-2.04702	down	[H]	Coenzyme transport and metabolism	--	K08869|6.1e-21|apro:F751_5669|K08869 aarF domain-containing kinase | (RefSeq) putative aarF domain-containing protein kinase 1	--	[R]	General function prediction only	Methyltransferase domain	--	Q	Secondary metabolites biosynthesis, transport and catabolism	uncharacterized protein LOC8059183 [Sorghum bicolor]
Sobic.010G030600.v3.2	2.61947	5.61567	5.94428	1.58975	1.52271	1.7691	2.5202e-08	-1.41739	down	[G]	Carbohydrate transport and metabolism	Molecular Function: sugar:proton symporter activity (GO:0005351);; Cellular Component: integral component of plasma membrane (GO:0005887);; Biological Process: glucose import (GO:0046323);;	K24193|1.2e-286|sbi:8068428|K24193 MFS transporter, SP family, sugar:H+ symporter | (RefSeq) hexose carrier protein HEX6	--	[R]	General function prediction only	Sugar (and other) transporter	Hexose carrier protein HEX6 OS=Ricinus communis OX=3988 GN=HEX6 PE=2 SV=1	U	Intracellular trafficking, secretion, and vesicular transport	hexose carrier protein HEX6 [Sorghum bicolor]
Sobic.010G023200.v3.2	49.7724	61.8093	63.6172	187.866	178.776	190.82	7.73907e-81	1.60566	up	--	--	--	--	--	--	--	--	--	--	--	uncharacterized protein LOC8069071 [Sorghum bicolor]
Sobic.001G208800.v3.2	3.29114	2.39308	2.88048	1.1199	1.12801	0.954649	0.000176026	-1.22168	down	[O]	Posttranslational modification, protein turnover, chaperones	Molecular Function: structural constituent of ribosome (GO:0003735);; Cellular Component: nucleus (GO:0005634);; Cellular Component: cytoplasm (GO:0005737);; Cellular Component: ribosome (GO:0005840);; Biological Process: translation (GO:0006412);; Biological Process: protein ubiquitination (GO:0016567);; Biological Process: modification-dependent protein catabolic process (GO:0019941);; Molecula…	K02977|4.6e-88|sbi:8067105|K02977 ubiquitin-small subunit ribosomal protein S27Ae | (RefSeq) ubiquitin-40S ribosomal protein S27a-1	Ribosome (ko03010);; Ubiquitin mediated proteolysis (ko04120)	[J]	Translation, ribosomal structure and biogenesis	Ribosomal protein S27a	Ubiquitin-40S ribosomal protein S27a-1 OS=Arabidopsis thaliana OX=3702 GN=RPS27AA PE=2 SV=2	J	Translation, ribosomal structure and biogenesis	ubiquitin-40S ribosomal protein S27a-1 [Sorghum bicolor]
Sobic.002G064700.v3.2	2.37591	1.53322	1.52629	0.200963	0.194442	0.144443	1.42366e-41	-3.08532	down	[HI]	Coenzyme transport and metabolism;; Lipid transport and metabolism	Molecular Function: 1-deoxy-D-xylulose-5-phosphate synthase activity (GO:0008661);; Biological Process: terpenoid biosynthetic process (GO:0016114);; Molecular Function: transferase activity, transferring aldehyde or ketonic groups (GO:0016744);;	K01662|4.2e-297|sbi:8063654|K01662 1-deoxy-D-xylulose-5-phosphate synthase [EC:2.2.1.7] | (RefSeq) probable 1-deoxy-D-xylulose-5-phosphate synthase 2, chloroplastic	Thiamine metabolism (ko00730);; Terpenoid backbone biosynthesis (ko00900)	[G]	Carbohydrate transport and metabolism	1-deoxy-D-xylulose-5-phosphate synthase	Probable 1-deoxy-D-xylulose-5-phosphate synthase 2, chloroplastic OS=Oryza sativa subsp. japonica OX=39947 GN=Os07g0190000 PE=2 SV=1	G	Carbohydrate transport and metabolism	hypothetical protein SORBI_3002G064700 [Sorghum bicolor]
Sobic.003G265701.v3.2	1.51666	2.00161	1.96108	0.373243	0.626024	0.635603	2.53597e-05	-1.41879	down	[M]	Cell wall/membrane/envelope biogenesis	Molecular Function: protein kinase activity (GO:0004672);; Molecular Function: ATP binding (GO:0005524);;	K13415|1.3e-50|bdi:100827955|K13415 protein brassinosteroid insensitive 1 [EC:2.7.10.1 2.7.11.1] | (RefSeq) brassinosteroid LRR receptor kinase BRI1	Plant hormone signal transduction (ko04075)	--	--	Protein kinase domain	Receptor kinase-like protein Xa21 OS=Oryza sativa subsp. indica OX=39946 GN=XA21 PE=1 SV=1	T	Signal transduction mechanisms	hypothetical protein SORBI_3003G265701 [Sorghum bicolor]
Sobic.001G201800.v3.2	11.6383	19.0407	19.9806	7.16698	6.74725	6.53506	7.71968e-16	-1.29832	down	[Q]	Secondary metabolites biosynthesis, transport and catabolism	Molecular Function: transferase activity, transferring acyl groups other than amino-acyl groups (GO:0016747);;	K19861|1.2e-269|sbi:8067081|K19861 benzyl alcohol O-benzoyltransferase [EC:2.3.1.196 2.3.1.232] | (RefSeq) benzyl alcohol O-benzoyltransferase	--	--	--	Transferase family	Benzyl alcohol O-benzoyltransferase OS=Nicotiana tabacum OX=4097 GN=HSR201 PE=1 SV=1	S	Function unknown	benzyl alcohol O-benzoyltransferase [Sorghum bicolor]
Sobic.003G127100.v3.2	0.285258	0.401926	0.567524	9.3494	7.08477	7.23069	1.10071e-79	3.90837	up	--	--	Molecular Function: peroxidase activity (GO:0004601);; Cellular Component: extracellular region (GO:0005576);; Biological Process: response to oxidative stress (GO:0006979);; Cellular Component: plant-type cell wall (GO:0009505);; Cellular Component: plasmodesma (GO:0009506);; Cellular Component: integral component of membrane (GO:0016021);; Molecular Function: heme binding (GO:0020037);; Biologi…	K00430|4.3e-192|sbi:8074519|K00430 peroxidase [EC:1.11.1.7] | (RefSeq) cationic peroxidase 2	Phenylpropanoid biosynthesis (ko00940)	--	--	Peroxidase	Peroxidase 24 OS=Arabidopsis thaliana OX=3702 GN=PER24 PE=2 SV=1	Q	Secondary metabolites biosynthesis, transport and catabolism	hypothetical protein SORBI_3003G127100 [Sorghum bicolor]
Sobic.007G074400.v3.2	464.549	743.944	773.327	216.703	176.377	215.837	3.24614e-31	-1.69116	down	--	--	--	--	--	--	--	Cysteine-rich TM module stress tolerance	--	--	--	--
Sobic.004G085500.v3.2	2.84912	3.65348	4.37617	1.4121	1.47459	1.35742	5.03528e-12	-1.31357	down	--	--	Molecular Function: protein binding (GO:0005515);;	--	--	[R]	General function prediction only	Kelch motif	F-box/kelch-repeat protein At1g55270 OS=Arabidopsis thaliana OX=3702 GN=At1g55270 PE=2 SV=1	S	Function unknown	F-box/kelch-repeat protein At1g55270 [Sorghum bicolor]
Sobic.003G339300.v3.2	0.101943	0.196519	0.455044	0.708336	0.901146	0.843281	0.00141963	1.24604	up	--	--	Biological Process: response to red or far red light (GO:0009639);; Biological Process: negative gravitropism (GO:0009959);;	--	--	--	--	Plant protein of unknown function (DUF641)	Protein GRAVITROPIC IN THE LIGHT 1 OS=Arabidopsis thaliana OX=3702 GN=GIL1 PE=1 SV=1	S	Function unknown	uncharacterized protein LOC8057720 [Sorghum bicolor]
Sobic.003G160700.v3.2	3.06223	2.76986	3.20382	1.68185	1.16851	1.48298	5.24832e-07	-1.05052	down	--	--	Cellular Component: plasmodesma (GO:0009506);; Biological Process: calcium-mediated signaling (GO:0019722);;	--	--	--	--	Rapid ALkalinization Factor (RALF)	Rapid alkalinization factor 23 OS=Arabidopsis thaliana OX=3702 GN=RALF23 PE=1 SV=1	S	Function unknown	rapid alkalinization factor [Sorghum bicolor]
Sobic.007G047300.v3.2	28.9463	30.1343	30.3269	14.4267	13.9398	14.1629	8.40151e-56	-1.11482	down	[K]	Transcription	Molecular Function: O-methyltransferase activity (GO:0008171);; Molecular Function: S-adenosylmethionine-dependent methyltransferase activity (GO:0008757);; Biological Process: lignin biosynthetic process (GO:0009809);; Molecular Function: acetylserotonin O-methyltransferase activity (GO:0017096);; Biological Process: aromatic compound biosynthetic process (GO:0019438);; Biological Process: melat…	K22439|4.5e-208|sbi:8069622|K22439 tricetin 3',4',5'-O-trimethyltransferase [EC:2.1.1.169] | (RefSeq) caffeic acid 3-O-methyltransferase	--	[R]	General function prediction only	O-methyltransferase domain	Caffeic acid 3-O-methyltransferase OS=Saccharum officinarum OX=4547 GN=COMT PE=2 SV=1	S	Function unknown	caffeic acid 3-O-methyltransferase [Sorghum bicolor]
Sobic.007G142700.v3.2	0.979644	1.31026	1.713	2.64162	3.36692	3.38579	4.8581e-06	1.0971	up	--	--	Molecular Function: DNA binding (GO:0003677);; Molecular Function: transcription factor activity, sequence-specific DNA binding (GO:0003700);; Cellular Component: nucleus (GO:0005634);;	K09285|1.1e-240|sbi:8077856|K09285 AP2-like factor, ANT lineage | (RefSeq) AP2-like ethylene-responsive transcription factor AIL5	--	--	--	AP2 domain	AP2-like ethylene-responsive transcription factor At1g16060 OS=Arabidopsis thaliana OX=3702 GN=At1g16060 PE=2 SV=1	K	Transcription	hypothetical protein SORBI_3007G142700 [Sorghum bicolor]
Sobic.005G169200.v3.2	182.616	166.974	202.951	59.0975	44.9071	51.0644	7.8678e-65	-1.85334	down	--	--	Biological Process: defense response to bacterium (GO:0042742);; Biological Process: defense response to fungus (GO:0050832);;	--	--	[R]	General function prediction only	Barwin family	Wheatwin-1 OS=Triticum aestivum OX=4565 GN=PR4A PE=1 SV=1	S	Function unknown	barwin [Sorghum bicolor]
Sobic.005G215900.v3.2	9.45352	5.1837	5.42462	1.14829	1.24848	1.53646	9.27835e-15	-2.11878	down	--	--	Molecular Function: serine-type endopeptidase inhibitor activity (GO:0004867);; Cellular Component: extracellular region (GO:0005576);;	--	--	--	--	--	--	--	--	Bowman-Birk type trypsin inhibitor [Sorghum bicolor]
Sobic.006G132500.v3.2	31.4382	37.2291	37.6237	11.9106	11.9887	11.7341	5.75735e-83	-1.60491	down	[R]	General function prediction only	Molecular Function: chitinase activity (GO:0004568);; Biological Process: carbohydrate metabolic process (GO:0005975);; Biological Process: chitin catabolic process (GO:0006032);; Molecular Function: chitin binding (GO:0008061);; Biological Process: cell wall macromolecule catabolic process (GO:0016998);;	K01183|1.8e-132|sita:106804097|K01183 chitinase [EC:3.2.1.14] | (RefSeq) endochitinase A	Amino sugar and nucleotide sugar metabolism (ko00520)	[R]	General function prediction only	Chitinase class I	Endochitinase A OS=Zea mays OX=4577 GN=CHIA PE=1 SV=1	O	Posttranslational modification, protein turnover, chaperones	hypothetical protein SORBI_3006G132500 [Sorghum bicolor]
Sobic.003G331600.v3.2	5.52763	6.61609	6.45114	15.6138	15.6166	18.0975	1.2148e-39	1.33696	up	--	--	--	--	--	--	--	--	F-box protein At4g18380 OS=Arabidopsis thaliana OX=3702 GN=At4g18380 PE=2 SV=1	S	Function unknown	F-box protein At5g46170 [Sorghum bicolor]
Sobic.002G186600.v3.2	1.24614	1.54816	1.29795	4.07242	3.59448	4.60687	7.51742e-17	1.45686	up	[G]	Carbohydrate transport and metabolism	Cellular Component: endoplasmic reticulum (GO:0005783);; Biological Process: biosynthetic process (GO:0009058);; Molecular Function: strictosidine synthase activity (GO:0016844);;	K01757|7.5e-51|csat:104713027|K01757 strictosidine synthase [EC:4.3.3.2] | (RefSeq) protein STRICTOSIDINE SYNTHASE-LIKE 11	Indole alkaloid biosynthesis (ko00901)	[R]	General function prediction only	Strictosidine synthase	Protein STRICTOSIDINE SYNTHASE-LIKE 10 OS=Arabidopsis thaliana OX=3702 GN=SSL10 PE=2 SV=1	J	Translation, ribosomal structure and biogenesis	protein STRICTOSIDINE SYNTHASE-LIKE 10 [Sorghum bicolor]
Sobic.008G125300.v3.2	0.094682	0.130135	0.102796	0.278304	0.33924	0.284808	0.000136734	1.20503	up	--	--	--	K15255|1.8e-121|sbi:8075683|K15255 ATP-dependent DNA helicase PIF1 [EC:3.6.4.12] | (RefSeq) uncharacterized protein LOC8075683 isoform X1	--	--	--	Domain of unknown function DUF223	--	--	--	uncharacterized protein LOC8068817 isoform X3 [Sorghum bicolor]
Sobic.003G342900.v3.2	0.757405	0.41852	0.48692	0.186558	0.318378	0.176535	0.00601063	-1.01696	down	[O]	Posttranslational modification, protein turnover, chaperones	Molecular Function: electron carrier activity (GO:0009055);; Molecular Function: protein disulfide oxidoreductase activity (GO:0015035);;	K17479|4.0e-129|sbi:8085418|K17479 glutaredoxin domain-containing cysteine-rich protein 1 | (RefSeq) uncharacterized protein LOC8085418	--	[O]	Posttranslational modification, protein turnover, chaperones	Glutaredoxin	--	O	Posttranslational modification, protein turnover, chaperones	hypothetical protein SORBI_3003G342900 [Sorghum bicolor]
Sobic.008G100700.v3.2	8.58864	11.4254	13.2683	5.17428	5.74812	5.53636	4.98408e-09	-1.00833	down	--	--	Molecular Function: transcription coactivator activity (GO:0003713);; Cellular Component: nucleus (GO:0005634);; Biological Process: cell proliferation (GO:0008283);; Biological Process: positive regulation of transcription, DNA-templated (GO:0045893);; Biological Process: positive regulation of transcription from RNA polymerase II promoter (GO:0045944);; Biological Process: leaf development (GO:…	--	--	[K]	Transcription	SSXT protein (N-terminal region)	GRF1-interacting factor 2 OS=Arabidopsis thaliana OX=3702 GN=GIF2 PE=1 SV=1	K	Transcription	GRF1-interacting factor 2 [Sorghum bicolor]
Sobic.004G245100.v3.2	3.64598	4.73233	4.70592	1.655	1.54861	2.03594	3.3627e-12	-1.30139	down	--	--	Molecular Function: ubiquitin-protein transferase activity (GO:0004842);;	K10260|3.2e-17|ota:OT_ostta09g00430|K10260 F-box and WD-40 domain protein 7 | (RefSeq) WD40/YVTN repeat-like-containing domain	Ubiquitin mediated proteolysis (ko04120)	--	--	U-box domain	U-box domain-containing protein 21 OS=Arabidopsis thaliana OX=3702 GN=PUB21 PE=2 SV=1	H	Coenzyme transport and metabolism	U-box domain-containing protein 21 [Sorghum bicolor]
Sobic.003G136000.v3.2	3.35137	2.73243	2.41605	1.54074	1.07211	1.67603	5.70396e-06	-1.00604	down	--	--	Molecular Function: endopeptidase activity (GO:0004175);; Molecular Function: serine-type endopeptidase activity (GO:0004252);; Cellular Component: integral component of membrane (GO:0016021);; Molecular Function: metal ion binding (GO:0046872);;	K09651|1.6e-191|sbi:8078128|K09651 rhomboid domain-containing protein 1 [EC:3.4.21.-] | (RefSeq) rhomboid-like protein 14, mitochondrial	--	[S]	Function unknown	Rhomboid family	Rhomboid-like protein 14, mitochondrial OS=Arabidopsis thaliana OX=3702 GN=RBL14 PE=2 SV=1	S	Function unknown	rhomboid-like protein 14, mitochondrial [Sorghum bicolor]
Sobic.001G406200.v3.2	5.80318	5.73737	7.98646	16.6741	12.6188	14.6954	5.3155e-06	1.03351	up	--	--	--	--	--	--	--	--	--	--	--	hypothetical protein SORBI_3001G406200 [Sorghum bicolor]
Sobic.001G209200.v3.2	40.6397	32.9421	30.2918	11.2292	10.2025	12.3406	7.35936e-31	-1.63169	down	--	--	--	--	--	--	--	Peptidase of plants and bacteria	Basic secretory protease (Fragments) OS=Boswellia serrata OX=613112 PE=1 SV=1	S	Function unknown	uncharacterized protein LOC8065826 [Sorghum bicolor]
Sobic.003G158600.v3.2	4.67136	12.3262	11.7693	33.3805	32.0049	30.9802	2.31725e-09	1.54062	up	--	--	--	--	--	--	--	ABA/WDS induced protein	Abscisic stress-ripening protein 2 OS=Solanum lycopersicum OX=4081 GN=ASR2 PE=3 SV=1	S	Function unknown	abscisic stress-ripening protein 2 [Sorghum bicolor]
Sobic.004G258200.v3.2	4.04308	4.65768	4.34391	0.988202	1.11763	0.868838	1.79016e-29	-2.0171	down	--	--	Biological Process: male meiotic nuclear division (GO:0007140);; Biological Process: female meiotic nuclear division (GO:0007143);;	--	--	--	--	--	Protein XRI1 OS=Arabidopsis thaliana OX=3702 GN=XRI1 PE=1 SV=2	--	--	protein XRI1 isoform X1 [Sorghum bicolor]
Sobic.006G131800.v3.2	1.53723	0.902918	1.28981	14.5274	13.8208	13.7941	1.51749e-90	3.27862	up	--	--	Cellular Component: nucleus (GO:0005634);; Biological Process: regulation of transcription, DNA-templated (GO:0006355);; Molecular Function: zinc ion binding (GO:0008270);; Biological Process: photomorphogenesis (GO:0009640);;	--	--	--	--	B-box zinc finger	B-box zinc finger protein 24 OS=Arabidopsis thaliana OX=3702 GN=BBX24 PE=1 SV=1	S	Function unknown	B-box zinc finger protein 24 [Sorghum bicolor]
Sobic.006G188700.v3.2	1.97931	2.90116	3.10669	8.51633	7.9059	8.89432	2.93493e-26	1.57001	up	--	--	Molecular Function: zinc ion binding (GO:0008270);; Biological Process: protein ubiquitination (GO:0016567);; Molecular Function: ubiquitin protein ligase activity (GO:0061630);;	K16281|2.9e-125|sbi:8057618|K16281 RING-H2 zinc finger protein RHA1 | (RefSeq) E3 ubiquitin-protein ligase RHA1B	--	[O]	Posttranslational modification, protein turnover, chaperones	Ring finger domain	Brassinosteroid-responsive RING protein 1 OS=Arabidopsis thaliana OX=3702 GN=BRH1 PE=2 SV=1	O	Posttranslational modification, protein turnover, chaperones	E3 ubiquitin-protein ligase RHA1B [Sorghum bicolor]
Sobic.003G355800.v3.2	1.30164	1.55441	1.22896	14.2619	13.6491	13.802	4.27944e-211	3.23843	up	--	--	Molecular Function: serine-type endopeptidase inhibitor activity (GO:0004867);; Cellular Component: extracellular region (GO:0005576);;	--	--	--	--	Bowman-Birk serine protease inhibitor family	Bowman-Birk type trypsin inhibitor OS=Triticum aestivum OX=4565 PE=1 SV=1	G	Carbohydrate transport and metabolism	Bowman-Birk type trypsin inhibitor [Sorghum bicolor]
Sobic.002G174200.v3.2	2.46774	2.91722	2.78768	6.35464	5.69422	6.36627	1.1244e-14	1.08745	up	--	--	Molecular Function: transcription factor activity, sequence-specific DNA binding (GO:0003700);; Cellular Component: nucleus (GO:0005634);; Molecular Function: sequence-specific DNA binding (GO:0043565);;	K13459|1.5e-18|bvg:104889681|K13459 disease resistance protein RPS2 | (RefSeq) disease resistance protein At4g27190	Plant-pathogen interaction (ko04626)	--	--	WRKY DNA -binding domain	Probable WRKY transcription factor 53 OS=Arabidopsis thaliana OX=3702 GN=WRKY53 PE=1 SV=1	K	Transcription	hypothetical protein SORBI_3002G174200 [Sorghum bicolor]
Sobic.010G125100.v3.2	6.3052	6.13019	6.14074	2.81887	3.15901	3.16143	3.47818e-16	-1.04816	down	--	--	Molecular Function: structural constituent of ribosome (GO:0003735);; Cellular Component: mitochondrial large ribosomal subunit (GO:0005762);;	K17427|6.7e-139|sbi:8076433|K17427 large subunit ribosomal protein L46 | (RefSeq) 54S ribosomal protein L17, mitochondrial	--	[J]	Translation, ribosomal structure and biogenesis	--	--	J	Translation, ribosomal structure and biogenesis	54S ribosomal protein L17, mitochondrial [Sorghum bicolor]
Sobic.001G444400.v3.2	6.21197	3.0834	3.06664	0.951345	1.06324	1.30773	6.40572e-09	-1.69871	down	--	--	Molecular Function: peroxidase activity (GO:0004601);; Cellular Component: extracellular region (GO:0005576);; Biological Process: response to oxidative stress (GO:0006979);; Molecular Function: heme binding (GO:0020037);; Biological Process: hydrogen peroxide catabolic process (GO:0042744);; Molecular Function: metal ion binding (GO:0046872);;	K00430|9.0e-187|sbi:8085239|K00430 peroxidase [EC:1.11.1.7] | (RefSeq) peroxidase N	Phenylpropanoid biosynthesis (ko00940)	--	--	Peroxidase	Peroxidase N OS=Armoracia rusticana OX=3704 GN=HRPN PE=2 SV=1	Q	Secondary metabolites biosynthesis, transport and catabolism	peroxidase N [Sorghum bicolor]
Sobic.003G179950.v3.2	0	0	0	5.0393	4.8681	5.11675	8.57785e-47	5.09409	up	--	--	Cellular Component: integral component of membrane (GO:0016021);;	--	--	--	--	--	--	--	--	hypothetical protein SORBI_3003G179950 [Sorghum bicolor]
Sobic.001G433200.v3.2	9.38871	9.3136	8.5676	3.93459	4.50296	4.47065	1.44585e-26	-1.11218	down	[G]	Carbohydrate transport and metabolism	Molecular Function: beta-galactosidase activity (GO:0004565);; Cellular Component: cell wall (GO:0005618);; Cellular Component: vacuole (GO:0005773);; Biological Process: carbohydrate metabolic process (GO:0005975);; Molecular Function: carbohydrate binding (GO:0030246);;	K12309|1.8e-231|ath:AT3G52840|K12309 beta-galactosidase [EC:3.2.1.23] | (RefSeq) BGAL2; beta-galactosidase 2	Galactose metabolism (ko00052);; Other glycan degradation (ko00511);; Glycosaminoglycan degradation (ko00531);; Sphingolipid metabolism (ko00600);; Glycosphingolipid biosynthesis - ganglio series (ko00604)	[G]	Carbohydrate transport and metabolism	Glycosyl hydrolases family 35	Beta-galactosidase 6 OS=Oryza sativa subsp. japonica OX=39947 GN=Os03g0255100 PE=1 SV=2	G	Carbohydrate transport and metabolism	beta-galactosidase 6 [Sorghum bicolor]
Sobic.001G078900.v3.2	19.526	25.6962	26.9644	95.6724	88.407	97.5107	8.10854e-81	1.88945	up	--	--	Molecular Function: DNA binding (GO:0003677);; Cellular Component: nucleus (GO:0005634);;	K14491|5.2e-12|hbr:110633031|K14491 two-component response regulator ARR-B family | (RefSeq) two-component response regulator ARR2-like isoform X1	Plant hormone signal transduction (ko04075)	--	--	Myb-like DNA-binding domain	Transcription factor HHO3 OS=Arabidopsis thaliana OX=3702 GN=HHO3 PE=1 SV=1	K	Transcription	transcription factor HHO5-like [Sorghum bicolor]
Sobic.001G513100.v3.2	2.9288	3.63867	5.67866	1.60635	1.67402	1.30355	0.000138048	-1.20553	down	--	--	--	--	--	--	--	Complex 1 protein (LYR family)	--	S	Function unknown	uncharacterized protein LOC8085662 [Sorghum bicolor]
Sobic.001G354400.v3.2	81.9454	40.2773	40.3477	12.9049	12.7837	11.853	5.70473e-07	-1.73599	down	[H]	Coenzyme transport and metabolism	Molecular Function: O-methyltransferase activity (GO:0008171);; Molecular Function: S-adenosylmethionine-dependent methyltransferase activity (GO:0008757);; Biological Process: aromatic compound biosynthetic process (GO:0019438);; Biological Process: methylation (GO:0032259);; Molecular Function: protein dimerization activity (GO:0046983);;	K22588|7.0e-92|dosa:Os09t0344500-01|K22588 acetylserotonin O-methyltransferase, plant [EC:2.1.1.4] | (RefSeq) Os09g0344500; Similar to O-methyltransferase ZRP4 (EC 2.1.1.-) (OMT).	Tryptophan metabolism (ko00380)	[R]	General function prediction only	O-methyltransferase domain	5-pentadecatrienyl resorcinol O-methyltransferase OS=Sorghum bicolor OX=4558 GN=OMT3 PE=1 SV=1	S	Function unknown	5-pentadecatrienyl resorcinol O-methyltransferase-like [Sorghum bicolor]
Sobic.003G278600.v3.2	6.01352	6.42035	5.16985	2.21589	2.14365	2.16221	6.04345e-35	-1.4563	down	[P]	Inorganic ion transport and metabolism	Cellular Component: integral component of plasma membrane (GO:0005887);; Molecular Function: secondary active sulfate transmembrane transporter activity (GO:0008271);; Molecular Function: anion:anion antiporter activity (GO:0015301);;	K17471|0.0e+00|sbi:8059189|K17471 sulfate transporter 3 | (RefSeq) sulfate transporter 3.1	--	[P]	Inorganic ion transport and metabolism	Sulfate permease family	Sulfate transporter 3.1 OS=Arabidopsis thaliana OX=3702 GN=SULTR3;1 PE=2 SV=1	P	Inorganic ion transport and metabolism	sulfate transporter 3.1 [Sorghum bicolor]
Sobic.003G337100.v3.2	0.321353	0.374194	0.583791	1.55008	1.34432	2.03088	1.30543e-10	1.68525	up	--	--	Biological Process: regulation of defense response to fungus (GO:1900150);;	--	--	--	--	Probable zinc-ribbon domain	Protein ENHANCED DISEASE RESISTANCE 4 OS=Arabidopsis thaliana OX=3702 GN=EDR4 PE=1 SV=1	S	Function unknown	uncharacterized protein LOC8055305 [Sorghum bicolor]
Sobic.001G084000.v3.2	1.25451	2.2908	2.16329	9.51824	8.63749	10.4842	1.60222e-31	2.16873	up	--	--	Molecular Function: transcription factor activity, sequence-specific DNA binding (GO:0003700);; Cellular Component: nucleus (GO:0005634);; Molecular Function: sequence-specific DNA binding (GO:0043565);;	K12835|5.7e-32|cmax:111493042|K12835 ATP-dependent RNA helicase DDX42 [EC:3.6.4.13] | (RefSeq) DEAD-box ATP-dependent RNA helicase 24 isoform X1	Spliceosome (ko03040)	--	--	WRKY DNA -binding domain	Probable WRKY transcription factor 57 OS=Arabidopsis thaliana OX=3702 GN=WRKY57 PE=2 SV=1	K	Transcription	probable WRKY transcription factor 48 [Sorghum bicolor]
Sobic.003G001550.v3.2	1.88865	2.55892	3.24069	6.17972	5.69159	8.0174	2.4341e-06	1.1948	up	--	--	--	--	--	--	--	--	--	--	--	hypothetical protein SORBI_3003G001550 [Sorghum bicolor]
Sobic.009G241700.v3.2	18.7325	17.1287	16.5967	7.26726	6.32224	6.56754	1.17367e-31	-1.40471	down	[Q]	Secondary metabolites biosynthesis, transport and catabolism	Molecular Function: metal ion binding (GO:0046872);; Molecular Function: dioxygenase activity (GO:0051213);;	K23947|1.4e-19|dosa:Os04t0475600-01|K23947 2-oxoglutarate-dependent dioxygenase [EC:1.14.11.-] | (RefSeq) Os04g0475600; 2OG-Fe(II) oxygenase domain containing protein.	Tryptophan metabolism (ko00380)	[QR]	Secondary metabolites biosynthesis, transport and catabolism;; General function prediction only	2OG-Fe(II) oxygenase superfamily	2-oxoglutarate-dependent dioxygenase DAO OS=Oryza sativa subsp. indica OX=39946 GN=DAO PE=3 SV=1	Q	Secondary metabolites biosynthesis, transport and catabolism	probable 2-oxoglutarate-dependent dioxygenase AOP1 [Sorghum bicolor]
Sobic.001G205700.v3.2	3.04829	6.24578	7.43847	1.70268	1.68771	2.01345	5.5201e-09	-1.49636	down	[HR]	Coenzyme transport and metabolism;; General function prediction only	Molecular Function: hydrolase activity (GO:0016787);;	K08726|5.0e-54|sbi:8071538|K08726 soluble epoxide hydrolase / lipid-phosphate phosphatase [EC:3.3.2.10 3.1.3.76] | (RefSeq) uncharacterized protein LOC8071538	Arachidonic acid metabolism (ko00590);; Peroxisome (ko04146)	[I]	Lipid transport and metabolism	alpha/beta hydrolase fold	--	I	Lipid transport and metabolism	uncharacterized protein LOC8065806 [Sorghum bicolor]
Sobic.003G158500.v3.2	0.145365	0.170008	0.17826	1.38749	1.06957	1.02284	2.30723e-16	2.35952	up	--	--	--	--	--	--	--	ABA/WDS induced protein	--	S	Function unknown	abscisic stress-ripening protein 1 [Sorghum bicolor]
Sobic.007G050600.v3.2	0.324572	0.368622	0.391035	4.66237	4.06165	4.14086	4.88595e-116	3.39422	up	--	--	Cellular Component: Golgi apparatus (GO:0005794);; Cellular Component: trans-Golgi network (GO:0005802);; Cellular Component: plasma membrane (GO:0005886);; Biological Process: plant-type primary cell wall biogenesis (GO:0009833);; Cellular Component: integral component of membrane (GO:0016021);; Molecular Function: cellulose synthase (UDP-forming) activity (GO:0016760);; Biological Process: cell…	K20923|0.0e+00|sbi:8069637|K20923 mixed-linked glucan synthase [EC:2.4.1.-] | (RefSeq) probable mixed-linked glucan synthase 6	--	--	--	Cellulose synthase	Probable mixed-linked glucan synthase 6 OS=Oryza sativa subsp. japonica OX=39947 GN=CSLF6 PE=2 SV=1	G	Carbohydrate transport and metabolism	probable mixed-linked glucan synthase 6 [Sorghum bicolor]
Sobic.007G090463.v3.2	2.02365	2.56008	2.22918	21.09	17.247	19.7976	1.32945e-107	2.95619	up	[G]	Carbohydrate transport and metabolism	Molecular Function: hydrolase activity, hydrolyzing O-glycosyl compounds (GO:0004553);; Cellular Component: cell wall (GO:0005618);; Biological Process: xyloglucan metabolic process (GO:0010411);; Molecular Function: xyloglucan:xyloglucosyl transferase activity (GO:0016762);; Biological Process: cell wall biogenesis (GO:0042546);; Cellular Component: apoplast (GO:0048046);; Biological Process: ce…	K08235|1.3e-170|sbi:8072982|K08235 xyloglucan:xyloglucosyl transferase [EC:2.4.1.207] | (RefSeq) xyloglucan endotransglycosylase/hydrolase protein 8	--	--	--	Glycosyl hydrolases family 16	Xyloglucan endotransglycosylase/hydrolase protein 8 OS=Oryza sativa subsp. japonica OX=39947 GN=XTH8 PE=1 SV=1	G	Carbohydrate transport and metabolism	xyloglucan endotransglycosylase/hydrolase protein 8 [Sorghum bicolor]
Sobic.003G413600.v3.2	5.86237	6.92698	7.91181	2.27881	2.33235	1.69257	1.48173e-28	-1.68958	down	[P]	Inorganic ion transport and metabolism	Biological Process: potassium ion transport (GO:0006813);; Molecular Function: potassium ion transmembrane transporter activity (GO:0015079);; Cellular Component: membrane (GO:0016020);; Cellular Component: integral component of membrane (GO:0016021);;	K03549|0.0e+00|sbi:8067862|K03549 KUP system potassium uptake protein | (RefSeq) potassium transporter 5	--	--	--	K+ potassium transporter	Potassium transporter 5 OS=Oryza sativa subsp. japonica OX=39947 GN=HAK5 PE=2 SV=2	P	Inorganic ion transport and metabolism	potassium transporter 5 [Sorghum bicolor]
Sobic.009G218900.v3.2	6.38201	8.41747	8.97443	17.8701	18.0996	17.6784	2.76191e-23	1.11053	up	[I]	Lipid transport and metabolism	Molecular Function: phosphoethanolamine N-methyltransferase activity (GO:0000234);; Biological Process: phosphatidylcholine biosynthetic process (GO:0006656);;	K05929|2.4e-295|sbi:8069007|K05929 phosphoethanolamine N-methyltransferase [EC:2.1.1.103] | (RefSeq) phosphomethylethanolamine N-methyltransferase	Glycerophospholipid metabolism (ko00564)	[IR]	Lipid transport and metabolism;; General function prediction only	Methyltransferase domain	Phosphomethylethanolamine N-methyltransferase OS=Arabidopsis thaliana OX=3702 GN=NMT2 PE=1 SV=2	I	Lipid transport and metabolism	phosphomethylethanolamine N-methyltransferase [Sorghum bicolor]
Sobic.002G196100.v3.2	4.95185	3.97214	3.41748	0.834122	0.832719	0.622229	1.80695e-22	-2.2552	down	--	--	Molecular Function: transcription regulatory region sequence-specific DNA binding (GO:0000976);; Molecular Function: transcription factor activity, sequence-specific DNA binding (GO:0003700);; Cellular Component: nucleus (GO:0005634);; Biological Process: cell differentiation (GO:0030154);; Molecular Function: sequence-specific DNA binding (GO:0043565);;	K09422|6.1e-137|sbi:8055800|K09422 transcription factor MYB, plant | (RefSeq) protein ODORANT1	--	[K]	Transcription	Myb-like DNA-binding domain	Transcription factor MYB20 OS=Arabidopsis thaliana OX=3702 GN=MYB20 PE=2 SV=1	--	--	protein ODORANT1 [Sorghum bicolor]
Sobic.003G268700.v3.2	0.441684	0.532907	0.436607	1.17834	1.06327	1.28775	7.26141e-05	1.10475	up	[T]	Signal transduction mechanisms	Molecular Function: protein serine/threonine kinase activity (GO:0004674);; Molecular Function: ATP binding (GO:0005524);; Cellular Component: cytoplasm (GO:0005737);; Biological Process: regulation of mitotic cell cycle (GO:0007346);; Biological Process: signal transduction by protein phosphorylation (GO:0023014);; Biological Process: stress-activated protein kinase signaling cascade (GO:0031098…	K20716|1.3e-247|sbi:110434163|K20716 mitogen-activated protein kinase kinase kinase 17/18 | (RefSeq) mitogen-activated protein kinase kinase kinase A-like	MAPK signaling pathway - plant (ko04016)	[T]	Signal transduction mechanisms	Protein kinase domain	Mitogen-activated protein kinase kinase kinase 17 OS=Arabidopsis thaliana OX=3702 GN=MAPKKK17 PE=1 SV=1	T	Signal transduction mechanisms	hypothetical protein SORBI_3003G268700 [Sorghum bicolor]
Sobic.007G058800.v3.2	1929.94	2054.7	2003.13	368.439	355.014	359.808	0	-2.50956	down	[H]	Coenzyme transport and metabolism	Molecular Function: O-methyltransferase activity (GO:0008171);; Molecular Function: S-adenosylmethionine-dependent methyltransferase activity (GO:0008757);; Biological Process: aromatic compound biosynthetic process (GO:0019438);; Biological Process: methylation (GO:0032259);; Molecular Function: protein dimerization activity (GO:0046983);;	K22440|1.4e-111|dosa:Os12t0240900-00|K22440 naringenin 7-O-methyltransferase [EC:2.1.1.232] | (RefSeq) Os12g0240900, NARINGENIN_7-O-METHYLTRANSFERASE, COMTL3, NOMT, CAFFEIC_ACID_3-O-METHYLTRANSFERASE_LIKE_3; Similar to Eugenol O-methyltransferase.	Flavonoid biosynthesis (ko00941)	[R]	General function prediction only	O-methyltransferase domain	Eugenol O-methyltransferase OS=Sorghum bicolor OX=4558 GN=EOMT PE=1 SV=1	S	Function unknown	eugenol O-methyltransferase-like [Sorghum bicolor]
Sobic.005G154850.v3.2	0.72701	0.18366	0.283854	10.5726	11.7899	12.6754	1.86304e-15	3.11499	up	[C]	Energy production and conversion	Molecular Function: malic enzyme activity (GO:0004470);; Molecular Function: malate dehydrogenase (decarboxylating) (NAD+) activity (GO:0004471);; Molecular Function: malate dehydrogenase (decarboxylating) (NADP+) activity (GO:0004473);; Biological Process: pyruvate metabolic process (GO:0006090);; Biological Process: malate metabolic process (GO:0006108);; Cellular Component: chloroplast (GO:000…	K00029|4.4e-82|sbi:110433907|K00029 malate dehydrogenase (oxaloacetate-decarboxylating)(NADP+) [EC:1.1.1.40] | (RefSeq) NADP-dependent malic enzyme	Pyruvate metabolism (ko00620);; Carbon fixation in photosynthetic organisms (ko00710);; Carbon metabolism (ko01200)	[C]	Energy production and conversion	Malic enzyme, N-terminal domain	NADP-dependent malic enzyme OS=Phaseolus vulgaris OX=3885 GN=ME1 PE=2 SV=1	C	Energy production and conversion	hypothetical protein SORBI_3005G154850, partial [Sorghum bicolor]
Sobic.006G241300.v3.2	0.477473	1.11683	1.60905	0.396764	0.283664	0.584473	0.00597609	-1.0526	down	--	--	--	--	--	--	--	--	--	--	--	uncharacterized protein LOC8079581 [Sorghum bicolor]
Sobic.003G311200.v3.2	8.1802	7.56271	9.43753	3.66783	3.50517	3.52852	1.12047e-16	-1.23963	down	--	--	--	--	--	--	--	--	--	--	--	uncharacterized protein LOC110433411 isoform X3 [Sorghum bicolor]
Sobic.010G173800.v3.2	1.20585	1.87321	1.72822	4.29197	3.99291	4.43932	6.34876e-17	1.3099	up	[G]	Carbohydrate transport and metabolism	Molecular Function: beta-galactosidase activity (GO:0004565);; Cellular Component: cell wall (GO:0005618);; Cellular Component: vacuole (GO:0005773);; Biological Process: carbohydrate metabolic process (GO:0005975);;	K12309|3.0e-288|bna:106418278|K12309 beta-galactosidase [EC:3.2.1.23] | (RefSeq) beta-galactosidase 2 isoform X1	Galactose metabolism (ko00052);; Other glycan degradation (ko00511);; Glycosaminoglycan degradation (ko00531);; Sphingolipid metabolism (ko00600);; Glycosphingolipid biosynthesis - ganglio series (ko00604)	[G]	Carbohydrate transport and metabolism	Glycosyl hydrolases family 35	Beta-galactosidase 9 OS=Oryza sativa subsp. japonica OX=39947 GN=Os06g0573600 PE=2 SV=1	G	Carbohydrate transport and metabolism	beta-galactosidase 9 [Sorghum bicolor]
Sobic.001G234900.v3.2	4.23395	5.61165	7.00149	2.69135	2.56216	1.96002	9.57429e-10	-1.19037	down	[GEPR]	Carbohydrate transport and metabolism;; Amino acid transport and metabolism;; Inorganic ion transport and metabolism;; General function prediction only	Molecular Function: inorganic phosphate transmembrane transporter activity (GO:0005315);; Biological Process: phosphate ion transport (GO:0006817);; Cellular Component: integral component of membrane (GO:0016021);;	K08176|2.0e-305|sbi:8071390|K08176 MFS transporter, PHS family, inorganic phosphate transporter | (RefSeq) probable inorganic phosphate transporter 1-3	--	[P]	Inorganic ion transport and metabolism	Sugar (and other) transporter	Probable inorganic phosphate transporter 1-3 OS=Oryza sativa subsp. japonica OX=39947 GN=PHT1-3 PE=2 SV=1	P	Inorganic ion transport and metabolism	probable inorganic phosphate transporter 1-3 [Sorghum bicolor]
Sobic.003G421800.v3.2	2.40458	2.16047	2.06087	1.36911	0.894197	0.891421	9.86875e-05	-1.02193	down	[T]	Signal transduction mechanisms	Molecular Function: hydrolase activity, acting on ester bonds (GO:0016788);;	--	--	[R]	General function prediction only	Calcineurin-like phosphoesterase	Probable inactive purple acid phosphatase 16 OS=Arabidopsis thaliana OX=3702 GN=PAP16 PE=2 SV=1	S	Function unknown	probable inactive purple acid phosphatase 16 [Sorghum bicolor]
Sobic.003G256000.v3.2	63.5432	57.7797	57.3395	28.1123	27.2876	27.4954	4.43574e-43	-1.1508	down	--	--	Cellular Component: integral component of membrane (GO:0016021);; Cellular Component: intracellular membrane-bounded organelle (GO:0043231);;	K10581|4.8e-89|egu:105047412|K10581 ubiquitin-conjugating enzyme E2 O [EC:2.3.2.24] | (RefSeq) uncharacterized protein LOC105047412	Ubiquitin mediated proteolysis (ko04120)	--	--	Protein of unknown function (DUF2921)	--	S	Function unknown	hypothetical protein SORBI_3003G256000 [Sorghum bicolor]
Sorghum_bicolor_newGene_1797	0.314685	0.292715	0.217853	1.81668	1.51214	1.85663	1.40368e-16	2.15803	up	--	--	Molecular Function: catalytic activity (GO:0003824);;	--	--	--	--	--	--	--	--	--
Sobic.003G321000.v3.2	3.0609	2.75504	3.29642	0.527027	0.49241	0.687709	1.76977e-21	-2.24175	down	[HR]	Coenzyme transport and metabolism;; General function prediction only	Biological Process: jasmonic acid metabolic process (GO:0009694);; Biological Process: salicylic acid metabolic process (GO:0009696);; Molecular Function: hydrolase activity (GO:0016787);; Molecular Function: methyl indole-3-acetate esterase activity (GO:0080030);; Molecular Function: methyl salicylate esterase activity (GO:0080031);; Molecular Function: methyl jasmonate esterase activity (GO:008…	K20802|1.5e-59|brp:103846819|K20802 (R)-mandelonitrile lyase [EC:4.1.2.10] | (RefSeq) alpha-hydroxynitrile lyase	Cyanoamino acid metabolism (ko00460)	--	--	Alpha/beta hydrolase family	Salicylic acid-binding protein 2 OS=Nicotiana tabacum OX=4097 GN=SABP2 PE=1 SV=1	S	Function unknown	salicylic acid-binding protein 2 [Sorghum bicolor]
Sobic.010G117100.v3.2	0.084754	0.20612	0.092089	2.64551	2.19264	2.53525	8.60909e-17	2.94418	up	--	--	--	--	--	--	--	Protein of unknown function, DUF538	--	--	--	uncharacterized protein LOC8076396 [Sorghum bicolor]
Sobic.006G246500.v3.2	0.829853	1.1961	0.942885	0.322983	0.563379	0.529956	0.000128572	-1.01585	down	[T]	Signal transduction mechanisms	Molecular Function: protein serine/threonine kinase activity (GO:0004674);; Molecular Function: ATP binding (GO:0005524);; Cellular Component: integral component of membrane (GO:0016021);;	K13416|5.5e-46|ccaj:109804867|K13416 brassinosteroid insensitive 1-associated receptor kinase 1 [EC:2.7.10.1 2.7.11.1] | (RefSeq) BRASSINOSTEROID INSENSITIVE 1-associated receptor kinase 1-like	MAPK signaling pathway - plant (ko04016);; Plant hormone signal transduction (ko04075);; Plant-pathogen interaction (ko04626)	--	--	Protein tyrosine and serine/threonine kinase	Rust resistance kinase Lr10 OS=Triticum aestivum OX=4565 GN=LRK10 PE=2 SV=1	G	Carbohydrate transport and metabolism	rust resistance kinase Lr10 [Sorghum bicolor]
Sobic.003G265100.v3.2	43.9598	45.0932	49.2081	17.2747	16.645	18.3833	3.13682e-95	-1.47897	down	[I]	Lipid transport and metabolism	Biological Process: phospholipid metabolic process (GO:0006644);; Molecular Function: phosphatidate phosphatase activity (GO:0008195);; Cellular Component: integral component of membrane (GO:0016021);;	K18693|3.4e-191|sbi:8063098|K18693 diacylglycerol diphosphate phosphatase / phosphatidate phosphatase [EC:3.1.3.81 3.1.3.4] | (RefSeq) lipid phosphate phosphatase 2 isoform X1	Glycerolipid metabolism (ko00561);; Glycerophospholipid metabolism (ko00564)	[I]	Lipid transport and metabolism	PAP2 superfamily	Lipid phosphate phosphatase 2 OS=Arabidopsis thaliana OX=3702 GN=LPP2 PE=2 SV=1	I	Lipid transport and metabolism	lipid phosphate phosphatase 2 isoform X2 [Sorghum bicolor]
Sobic.004G153900.v3.2	7.77166	6.85965	7.77494	2.04175	1.52258	2.5502	1.26611e-24	-1.75699	down	--	--	Molecular Function: magnesium ion binding (GO:0000287);; Molecular Function: terpene synthase activity (GO:0010333);;	K15803|7.0e-128|sita:101753142|K15803 (-)-germacrene D synthase [EC:4.2.3.75] | (RefSeq) beta-sesquiphellandrene synthase	Sesquiterpenoid and triterpenoid biosynthesis (ko00909)	--	--	Terpene synthase family, metal binding domain	Alpha-terpineol synthase, chloroplastic OS=Zea mays OX=4577 GN=TPS26 PE=1 SV=1	J	Translation, ribosomal structure and biogenesis	hypothetical protein SORBI_3004G153900 [Sorghum bicolor]
Sobic.001G259600.v3.2	0.020627	0.037875	0.046618	1.38939	1.58937	2.55445	1.90838e-21	3.51393	up	--	--	Cellular Component: nucleus (GO:0005634);; Biological Process: response to wounding (GO:0009611);; Biological Process: regulation of defense response (GO:0031347);; Biological Process: regulation of jasmonic acid mediated signaling pathway (GO:2000022);;	K13464|8.0e-86|sbi:8067865|K13464 jasmonate ZIM domain-containing protein | (RefSeq) protein TIFY 11e	Plant hormone signal transduction (ko04075)	--	--	tify domain	Protein TIFY 11e OS=Oryza sativa subsp. indica OX=39946 GN=TIFY11E PE=3 SV=1	S	Function unknown	protein TIFY 11e [Sorghum bicolor]
Sobic.005G098200.v3.2	0.722957	0.753871	1.02224	2.95688	2.35576	2.72153	1.32372e-15	1.54304	up	[M]	Cell wall/membrane/envelope biogenesis	Molecular Function: protein kinase activity (GO:0004672);; Molecular Function: ATP binding (GO:0005524);; Cellular Component: integral component of membrane (GO:0016021);;	K13436|1.0e-50|jcu:105642685|K13436 pto-interacting protein 1 [EC:2.7.11.1] | (RefSeq) pto-interacting protein 1	Plant-pathogen interaction (ko04626)	[T]	Signal transduction mechanisms	Protein kinase domain	Serine/threonine-protein kinase-like protein CCR4 OS=Arabidopsis thaliana OX=3702 GN=CCR4 PE=1 SV=1	T	Signal transduction mechanisms	serine/threonine-protein kinase-like protein CCR4 [Sorghum bicolor]
Sobic.010G247300.v3.2	1.55435	2.0064	1.24232	0.52728	0.465831	0.731087	4.15913e-05	-1.30185	down	[MDT]	Cell wall/membrane/envelope biogenesis;; Cell cycle control, cell division, chromosome partitioning;; Signal transduction mechanisms	Molecular Function: ATP binding (GO:0005524);;	K08900|2.6e-91|egu:105050828|K08900 mitochondrial chaperone BCS1 | (RefSeq) AAA-ATPase At3g50940-like	--	[O]	Posttranslational modification, protein turnover, chaperones	ATPase family associated with various cellular activities (AAA)	AAA-ATPase At3g28510 OS=Arabidopsis thaliana OX=3702 GN=At3g28510 PE=2 SV=1	O	Posttranslational modification, protein turnover, chaperones	hypothetical protein SORBI_3010G247300 [Sorghum bicolor]
Sobic.004G071000.v3.2	5.24748	6.07124	5.09698	2.64394	2.26933	2.31408	1.15474e-20	-1.20707	down	[G]	Carbohydrate transport and metabolism	Molecular Function: zinc ion binding (GO:0008270);; Biological Process: lignin biosynthetic process (GO:0009809);; Molecular Function: oxidoreductase activity, acting on the CH-OH group of donors, NAD or NADP as acceptor (GO:0016616);; Molecular Function: cinnamyl-alcohol dehydrogenase activity (GO:0045551);; Molecular Function: sinapyl alcohol dehydrogenase activity (GO:0052747);;	K00083|2.0e-208|sbi:110434683|K00083 cinnamyl-alcohol dehydrogenase [EC:1.1.1.195] | (RefSeq) probable cinnamyl alcohol dehydrogenase	Phenylpropanoid biosynthesis (ko00940)	[Q]	Secondary metabolites biosynthesis, transport and catabolism	Alcohol dehydrogenase GroES-like domain	Probable cinnamyl alcohol dehydrogenase OS=Saccharum officinarum OX=4547 GN=CAD PE=2 SV=1	Q	Secondary metabolites biosynthesis, transport and catabolism	probable cinnamyl alcohol dehydrogenase [Sorghum bicolor]
Sobic.001G348100.v3.2	14.8534	12.656	13.3899	6.14693	5.21376	5.04057	8.22252e-25	-1.33989	down	[I]	Lipid transport and metabolism	Molecular Function: acetyl-CoA C-acetyltransferase activity (GO:0003985);; Molecular Function: acetyl-CoA C-acyltransferase activity (GO:0003988);; Biological Process: fatty acid beta-oxidation (GO:0006635);;	K00626|3.0e-221|sbi:110431943|K00626 acetyl-CoA C-acetyltransferase [EC:2.3.1.9] | (RefSeq) acetyl-CoA acetyltransferase, cytosolic 1-like	Fatty acid degradation (ko00071);; Synthesis and degradation of ketone bodies (ko00072);; Valine, leucine and isoleucine degradation (ko00280);; Lysine degradation (ko00310);; Tryptophan metabolism (ko00380);; Pyruvate metabolism (ko00620);; Glyoxylate and dicarboxylate metabolism (ko00630);; Propanoate metabolism (ko00640);; Butanoate metabolism (ko00650);; Terpenoid backbone biosynthesis (ko009…	[I]	Lipid transport and metabolism	Thiolase, N-terminal domain	Acetyl-CoA acetyltransferase, cytosolic 1 OS=Arabidopsis thaliana OX=3702 GN=AAT1 PE=1 SV=1	I	Lipid transport and metabolism	acetyl-CoA acetyltransferase, cytosolic 1-like [Sorghum bicolor]
Sobic.002G321300.v3.2	90.9987	73.8354	73.5526	24.247	24.7018	25.8648	2.1175e-55	-1.69977	down	[V]	Defense mechanisms	Molecular Function: ATP binding (GO:0005524);; Cellular Component: plasma membrane (GO:0005886);; Cellular Component: integral component of membrane (GO:0016021);; Molecular Function: ATPase activity (GO:0016887);; Molecular Function: ATPase activity, coupled to transmembrane movement of substances (GO:0042626);; Biological Process: transmembrane transport (GO:0055085);;	K08712|3.2e-143|gsl:Gasu_29800|K08712 ATP-binding cassette, subfamily G (WHITE), member 2, SNQ2 | (RefSeq) ABC transporter, ATP-binding protein	ABC transporters (ko02010)	[Q]	Secondary metabolites biosynthesis, transport and catabolism	ABC-2 type transporter	ABC transporter G family member 43 OS=Oryza sativa subsp. japonica OX=39947 GN=ABCG43 PE=2 SV=2	Q	Secondary metabolites biosynthesis, transport and catabolism	ABC transporter G family member 43 [Sorghum bicolor]
Sorghum_bicolor_newGene_186	22.1953	18.5658	20.9101	0	0	0	1.6652e-164	-8.17849	down	--	--	Cellular Component: integral component of membrane (GO:0016021);;	--	--	--	--	--	--	--	--	uncharacterized protein LOC110434342 [Sorghum bicolor]
Sobic.007G110400.v3.2	1.08224	1.82131	1.35746	0.192881	0.432053	0.053801	2.00695e-05	-1.72239	down	--	--	--	--	--	--	--	--	--	--	--	hypothetical protein SORBI_3007G110400 [Sorghum bicolor]
Sobic.006G104200.v3.2	35.4021	47.9893	57.6479	21.5569	23.2288	22.7428	8.70368e-13	-1.06771	down	--	--	--	--	--	--	--	--	--	--	--	uncharacterized protein LOC8057463 [Sorghum bicolor]
Sobic.002G245800.v3.2	13.4302	22.0191	24.7812	53.9145	52.0808	54.642	1.87966e-17	1.32302	up	--	--	Molecular Function: DNA binding (GO:0003677);; Molecular Function: ubiquitin-protein transferase activity (GO:0004842);; Molecular Function: zinc ion binding (GO:0008270);; Biological Process: protein ubiquitination (GO:0016567);;	--	--	[R]	General function prediction only	AN1-like Zinc finger	Zinc finger A20 and AN1 domain-containing stress-associated protein 1 OS=Oryza sativa subsp. indica OX=39946 GN=SAP1 PE=2 SV=1	S	Function unknown	zinc finger A20 and AN1 domain-containing stress-associated protein 1 [Sorghum bicolor]
Sobic.004G293500.v3.2	10.5531	6.44444	6.50611	48.2581	54.2778	50.9827	1.99885e-22	2.47095	up	[G]	Carbohydrate transport and metabolism	Molecular Function: trehalose-phosphatase activity (GO:0004805);; Biological Process: trehalose biosynthetic process (GO:0005992);; Biological Process: response to cold (GO:0009409);; Biological Process: response to salt stress (GO:0009651);;	K01087|4.9e-210|sbi:110434966|K01087 trehalose 6-phosphate phosphatase [EC:3.1.3.12] | (RefSeq) probable trehalose-phosphate phosphatase 1	Starch and sucrose metabolism (ko00500)	[G]	Carbohydrate transport and metabolism	Trehalose-phosphatase	Probable trehalose-phosphate phosphatase 1 OS=Oryza sativa subsp. japonica OX=39947 GN=TPP1 PE=1 SV=1	G	Carbohydrate transport and metabolism	probable trehalose-phosphate phosphatase 1 [Sorghum bicolor]
Sobic.009G120900.v3.2	28.1245	21.4243	24.2932	8.85402	8.07609	8.88611	7.02874e-25	-1.52398	down	--	--	--	--	--	--	--	--	--	--	--	hypothetical protein SORBI_3009G120900 [Sorghum bicolor]
Sobic.001G056500.v3.2	2.48257	0.95545	0.990901	24.3265	22.6462	26.7011	2.09306e-15	2.91071	up	[E]	Amino acid transport and metabolism	Biological Process: tryptophan biosynthetic process (GO:0000162);; Molecular Function: tryptophan synthase activity (GO:0004834);; Cellular Component: cytosol (GO:0005829);; Cellular Component: chloroplast (GO:0009507);;	K13222|1.7e-177|sbi:8061167|K13222 indole-3-glycerol-phosphate lyase [EC:4.1.2.8] | (RefSeq) indole-3-glycerol phosphate lyase, chloroplastic	Benzoxazinoid biosynthesis (ko00402)	[E]	Amino acid transport and metabolism	Tryptophan synthase alpha chain	Indole-3-glycerol phosphate lyase, chloroplastic OS=Zea mays OX=4577 GN=BX1 PE=1 SV=2	E	Amino acid transport and metabolism	indole-3-glycerol phosphate lyase, chloroplastic [Sorghum bicolor]
Sobic.005G124500.v3.2	2.29518	1.27106	1.38637	0.577309	0.738289	0.702568	8.22157e-07	-1.23257	down	[NW]	Cell motility;; Extracellular structures	--	K17592|0.0e+00|sita:101767559|K17592 sacsin | (RefSeq) uncharacterized protein LOC101767559	--	--	--	--	Protein NO VEIN OS=Arabidopsis thaliana OX=3702 GN=NOV PE=1 SV=1	--	--	hypothetical protein SORBI_3005G124500, partial [Sorghum bicolor]
Sobic.006G152500.v3.2	21.1562	28.8902	29.3703	11.6173	10.7029	13.2498	2.01758e-22	-1.18063	down	[S]	Function unknown	Cellular Component: plasma membrane (GO:0005886);; Cellular Component: membrane (GO:0016020);; Cellular Component: integral component of membrane (GO:0016021);; Biological Process: transmembrane transport (GO:0055085);;	K15363|9.4e-72|bna:111210893|K15363 fanconi-associated nuclease 1 [EC:3.1.21.- 3.1.4.1] | (RefSeq) fanconi-associated nuclease 1 homolog	--	--	--	OPT oligopeptide transporter protein	Probable metal-nicotianamine transporter YSL13 OS=Oryza sativa subsp. japonica OX=39947 GN=YSL13 PE=2 SV=2	S	Function unknown	probable metal-nicotianamine transporter YSL13 [Sorghum bicolor]
Sobic.006G087900.v3.2	0.549526	0.614555	0.416723	1.97363	1.63456	1.90417	3.71993e-16	1.6204	up	[M]	Cell wall/membrane/envelope biogenesis	Molecular Function: protein kinase activity (GO:0004672);; Molecular Function: ATP binding (GO:0005524);; Cellular Component: integral component of membrane (GO:0016021);;	K13436|5.8e-54|ini:109161589|K13436 pto-interacting protein 1 [EC:2.7.11.1] | (RefSeq) PTI1-like tyrosine-protein kinase 2	Plant-pathogen interaction (ko04626)	[T]	Signal transduction mechanisms	Protein kinase domain	Serine/threonine-protein kinase-like protein CCR4 OS=Arabidopsis thaliana OX=3702 GN=CCR4 PE=1 SV=1	T	Signal transduction mechanisms	serine/threonine-protein kinase-like protein CCR4 [Sorghum bicolor]
Sobic.004G224200.v3.2	4.00637	4.24649	2.80835	9.33288	9.30164	8.1181	1.02187e-08	1.13842	up	--	--	--	--	--	--	--	--	--	--	--	hypothetical protein SORBI_3004G224200 [Sorghum bicolor]
Sobic.002G025700.v3.2	6.2684	6.00395	6.37781	2.79725	2.93615	3.12947	1.35939e-19	-1.10108	down	[T]	Signal transduction mechanisms	Biological Process: defense response to oomycetes (GO:0002229);; Molecular Function: transmembrane receptor protein serine/threonine kinase activity (GO:0004675);; Molecular Function: ATP binding (GO:0005524);; Cellular Component: plasma membrane (GO:0005886);; Biological Process: defense response (GO:0006952);; Cellular Component: integral component of membrane (GO:0016021);; Molecular Function:…	K22133|8.7e-72|egr:104443802|K22133 oxalate---CoA ligase [EC:6.2.1.8] | (RefSeq) oxalate--CoA ligase	Glyoxylate and dicarboxylate metabolism (ko00630)	--	--	Legume lectin domain	L-type lectin-domain containing receptor kinase SIT2 OS=Oryza sativa subsp. japonica OX=39947 GN=SIT2 PE=2 SV=2	T	Signal transduction mechanisms	L-type lectin-domain containing receptor kinase IV.1 [Sorghum bicolor]
Sobic.007G036550.v3.2	3.57825	1.54184	1.50299	0	0	0.01822	1.20293e-13	-3.1146	down	--	--	Biological Process: reproduction (GO:0000003);; Biological Process: developmental process involved in reproduction (GO:0003006);; Molecular Function: molecular_function (GO:0003674);; Molecular Function: transcription factor activity, sequence-specific DNA binding (GO:0003700);; Cellular Component: cellular_component (GO:0005575);; Cellular Component: intracellular (GO:0005622);; Cellular Compone…	K09338|4.7e-17|sbi:8080519|K09338 homeobox-leucine zipper protein | (RefSeq) homeobox-leucine zipper protein HOX29	--	--	--	--	Homeobox-leucine zipper protein HOX29 OS=Oryza sativa subsp. japonica OX=39947 GN=HOX29 PE=2 SV=2	K	Transcription	hypothetical protein SORBI_3007G036550 [Sorghum bicolor]
Sobic.002G419700.v3.2	0.996174	1.54474	1.36005	3.22795	2.5261	3.06419	3.63212e-08	1.06776	up	--	--	Molecular Function: calcium ion binding (GO:0005509);;	K13448|3.6e-106|sbi:8078566|K13448 calcium-binding protein CML | (RefSeq) probable calcium-binding protein CML32	Plant-pathogen interaction (ko04626)	[T]	Signal transduction mechanisms	EF-hand domain	Probable calcium-binding protein CML24 OS=Oryza sativa subsp. japonica OX=39947 GN=CML24 PE=2 SV=1	T	Signal transduction mechanisms	probable calcium-binding protein CML32 [Sorghum bicolor]
Sobic.007G124100.v3.2	8.59557	12.4728	11.2006	23.3313	21.4739	23.0729	5.17303e-15	1.00385	up	--	--	Molecular Function: transcription factor activity, sequence-specific DNA binding (GO:0003700);; Cellular Component: nucleus (GO:0005634);; Molecular Function: sequence-specific DNA binding (GO:0043565);;	K09286|8.8e-132|sbi:8073540|K09286 EREBP-like factor | (RefSeq) ethylene-responsive transcription factor ERF060	--	--	--	AP2 domain	Ethylene-responsive transcription factor ERF060 OS=Arabidopsis thaliana OX=3702 GN=ERF060 PE=1 SV=1	K	Transcription	ethylene-responsive transcription factor ERF060 [Sorghum bicolor]
Sobic.005G136200.v3.2	149.113	114.16	109.84	7.92674	8.78963	9.7693	7.95312e-167	-3.76207	down	[Q]	Secondary metabolites biosynthesis, transport and catabolism	Biological Process: biosynthetic process (GO:0009058);; Molecular Function: transferase activity, transferring acyl groups other than amino-acyl groups (GO:0016747);;	K00660|2.5e-228|sbi:8056975|K00660 chalcone synthase [EC:2.3.1.74] | (RefSeq) chalcone synthase 5	Flavonoid biosynthesis (ko00941);; Circadian rhythm - plant (ko04712)	--	--	Chalcone and stilbene synthases, N-terminal domain	Chalcone synthase 5 OS=Sorghum bicolor OX=4558 GN=CHS5 PE=3 SV=1	H	Coenzyme transport and metabolism	chalcone synthase 5 [Sorghum bicolor]
Sobic.003G126100.v3.2	6.30605	4.9269	5.39127	0.892171	0.792566	0.888783	3.23601e-60	-2.64177	down	[G]	Carbohydrate transport and metabolism	Molecular Function: hydrolase activity, hydrolyzing O-glycosyl compounds (GO:0004553);; Biological Process: carbohydrate metabolic process (GO:0005975);; Molecular Function: carbohydrate binding (GO:0030246);;	K01187|5.6e-21|eus:EUTSA_v10012616mg|K01187 alpha-glucosidase [EC:3.2.1.20] | (RefSeq) hypothetical protein	Galactose metabolism (ko00052);; Starch and sucrose metabolism (ko00500)	[G]	Carbohydrate transport and metabolism	Glycosyl hydrolases family 31	Putative alpha-xylosidase 2 OS=Arabidopsis thaliana OX=3702 GN=XYL2 PE=5 SV=1	G	Carbohydrate transport and metabolism	hypothetical protein SORBI_3003G126100 [Sorghum bicolor]
Sorghum_bicolor_newGene_1390	3.13276	1.08349	1.14437	0	0	0	4.07638e-15	-3.29076	down	--	--	Molecular Function: nucleic acid binding (GO:0003676);; Molecular Function: zinc ion binding (GO:0008270);; Biological Process: DNA integration (GO:0015074);;	K03006|4.7e-163|adu:107466525|K03006 DNA-directed RNA polymerase II subunit RPB1 [EC:2.7.7.6] | (RefSeq) LOW QUALITY PROTEIN: DNA-directed RNA polymerase II subunit 1-like	RNA polymerase (ko03020)	[R]	General function prediction only	Reverse transcriptase (RNA-dependent DNA polymerase)	Retrovirus-related Pol polyprotein from transposon TNT 1-94 OS=Nicotiana tabacum OX=4097 PE=2 SV=1	L	Replication, recombination and repair	Fourf gag/pol protein [Zea mays]
Sobic.003G056800.v3.2	1.40169	1.51507	1.40172	0.570038	0.491131	0.507963	3.51369e-11	-1.40964	down	--		Molecular Function: protein serine/threonine kinase activity (GO:0004674);; Molecular Function: ATP binding (GO:0005524);; Cellular Component: integral component of membrane (GO:0016021);; Biological Process: recognition of pollen (GO:0048544);;	K01180|1.5e-52|cmax:111487562|K01180 endo-1,3(4)-beta-glucanase [EC:3.2.1.6] | (RefSeq) uncharacterized protein LOC111487562	--	--	--	Protein kinase domain	Putative receptor protein kinase ZmPK1 OS=Zea mays OX=4577 GN=PK1 PE=2 SV=2	G	Carbohydrate transport and metabolism	putative receptor protein kinase ZmPK1 [Sorghum bicolor]
Sobic.002G372300.v3.2	0.474825	0.83406	1.06573	0.209645	0.306704	0.285403	0.00123062	-1.13753	down	[TK]	Signal transduction mechanisms;; Transcription	Biological Process: guanosine tetraphosphate metabolic process (GO:0015969);;	K00951|3.4e-219|sbi:8060673|K00951 GTP pyrophosphokinase [EC:2.7.6.5] | (RefSeq) probable GTP diphosphokinase RSH3, chloroplastic	Purine metabolism (ko00230)	[T]	Signal transduction mechanisms	Region found in RelA / SpoT proteins	Probable GTP diphosphokinase RSH2, chloroplastic OS=Arabidopsis thaliana OX=3702 GN=RSH2 PE=2 SV=1	T	Signal transduction mechanisms	probable GTP diphosphokinase RSH3, chloroplastic [Sorghum bicolor]
Sobic.005G154900.v3.2	0	0	0	11.3959	15.1304	14.2954	1.75099e-89	6.51854	up	--	--	--	--	--	--	--	No apical meristem-associated C-terminal domain	--	--	--	hypothetical protein SORBI_3005G154900, partial [Sorghum bicolor]
Sobic.001G489600.v3.2	14.4725	21.4177	22.7533	47.3376	43.2111	43.7528	9.17639e-17	1.12249	up	--	--	--	--	--	--	--	Cleavage site for pathogenic type III effector avirulence factor Avr	--	S	Function unknown	uncharacterized protein LOC8082119 isoform X1 [Sorghum bicolor]
Sobic.010G171800.v3.2	1.30127	1.20039	1.28747	0.306775	0.188981	0.348143	1.17012e-10	-1.91068	down	[DPM]	Cell cycle control, cell division, chromosome partitioning;; Inorganic ion transport and metabolism;; Cell wall/membrane/envelope biogenesis	Molecular Function: copper ion binding (GO:0005507);; Cellular Component: extracellular region (GO:0005576);; Cellular Component: plasmodesma (GO:0009506);; Molecular Function: oxidoreductase activity (GO:0016491);;	K00423|0.0e+00|sbi:8076742|K00423 L-ascorbate oxidase [EC:1.10.3.3] | (RefSeq) L-ascorbate oxidase isoform X2	Ascorbate and aldarate metabolism (ko00053)	[Q]	Secondary metabolites biosynthesis, transport and catabolism	Multicopper oxidase	L-ascorbate oxidase OS=Cucumis sativus OX=3659 PE=1 SV=1	Q	Secondary metabolites biosynthesis, transport and catabolism	L-ascorbate oxidase isoform X2 [Sorghum bicolor]
Sobic.001G098000.v3.2	4.21796	5.28692	5.28182	12.8272	10.2956	10.6888	2.19473e-18	1.11762	up	[G]	Carbohydrate transport and metabolism	Molecular Function: ATP binding (GO:0005524);; Biological Process: myo-inositol hexakisphosphate biosynthetic process (GO:0010264);; Molecular Function: inositol 3-kinase activity (GO:0019140);; Molecular Function: carbohydrate kinase activity (GO:0019200);;	K19517|1.1e-217|sbi:110434988|K19517 1D-myo-inositol 3-kinase [EC:2.7.1.64] | (RefSeq) inositol 3-kinase	Inositol phosphate metabolism (ko00562)	[G]	Carbohydrate transport and metabolism	pfkB family carbohydrate kinase	Inositol 3-kinase OS=Zea mays OX=4577 GN=MIK PE=1 SV=1	G	Carbohydrate transport and metabolism	inositol 3-kinase [Sorghum bicolor]
Sobic.001G423100.v3.2	0.20304	0.222144	0.221701	0.778767	0.581778	0.743797	0.000191045	1.28887	up	--	--	Molecular Function: adenyl-nucleotide exchange factor activity (GO:0000774);; Cellular Component: cytoplasm (GO:0005737);; Cellular Component: endoplasmic reticulum (GO:0005783);;	K09562|1.1e-215|sbi:8081516|K09562 hsp70-interacting protein | (RefSeq) uncharacterized protein LOC8081516	Protein processing in endoplasmic reticulum (ko04141)	[O]	Posttranslational modification, protein turnover, chaperones	Nucleotide exchange factor Fes1	--	O	Posttranslational modification, protein turnover, chaperones	uncharacterized protein LOC8081516 [Sorghum bicolor]
Sobic.001G275800.v3.2	0.293611	0.289641	0.294385	0.733379	0.813315	0.726656	0.000112706	1.13715	up	[E]	Amino acid transport and metabolism	Molecular Function: peptide:proton symporter activity (GO:0015333);; Cellular Component: integral component of membrane (GO:0016021);; Molecular Function: oligopeptide transmembrane transporter activity (GO:0035673);; Molecular Function: peptide transmembrane transporter activity (GO:1904680);;	K14638|0.0e+00|sbi:8083627|K14638 solute carrier family 15 (peptide/histidine transporter), member 3/4 | (RefSeq) protein NRT1/ PTR FAMILY 8.3	--	[E]	Amino acid transport and metabolism	POT family	Protein NRT1/ PTR FAMILY 8.3 OS=Arabidopsis thaliana OX=3702 GN=NPF8.3 PE=1 SV=1	E	Amino acid transport and metabolism	protein NRT1/ PTR FAMILY 8.3 [Sorghum bicolor]
Sobic.002G067000.v3.2	11.7342	6.88368	7.13203	3.84509	2.94009	3.10456	1.93815e-10	-1.35053	down	[MDT]	Cell wall/membrane/envelope biogenesis;; Cell cycle control, cell division, chromosome partitioning;; Signal transduction mechanisms	Molecular Function: ATP binding (GO:0005524);; Cellular Component: integral component of membrane (GO:0016021);;	K08900|1.5e-124|vvi:100252443|K08900 mitochondrial chaperone BCS1 | (RefSeq) AAA-ATPase ASD, mitochondrial	--	[O]	Posttranslational modification, protein turnover, chaperones	ATPase family associated with various cellular activities (AAA)	AAA-ATPase At3g28580 OS=Arabidopsis thaliana OX=3702 GN=At3g28580 PE=2 SV=1	O	Posttranslational modification, protein turnover, chaperones	AAA-ATPase At3g28580-like [Sorghum bicolor]
Sobic.003G293700.v3.2	6.99703	6.4022	6.88622	1.71362	1.77014	1.741	2.54233e-40	-1.93899	down	[G]	Carbohydrate transport and metabolism	Molecular Function: UDP-glycosyltransferase activity (GO:0008194);; Cellular Component: intracellular membrane-bounded organelle (GO:0043231);;	K22845|7.5e-243|sbi:8062142|K22845 phlorizin synthase [EC:2.4.1.357] | (RefSeq) anthocyanidin 5,3-O-glucosyltransferase	Flavonoid biosynthesis (ko00941)	[GC]	Carbohydrate transport and metabolism;; Energy production and conversion	UDP-glucoronosyl and UDP-glucosyl transferase	UDP-glycosyltransferase 88A1 OS=Arabidopsis thaliana OX=3702 GN=UGT88A1 PE=2 SV=1	--	--	UDP-glycosyltransferase 88A1-like [Sorghum bicolor]
Sobic.003G393500.v3.2	2.57491	3.42514	3.50334	12.9096	12.6846	12.5252	6.71457e-75	1.92795	up	--	--	Cellular Component: exocyst (GO:0000145);; Biological Process: exocytosis (GO:0006887);; Biological Process: protein transport (GO:0015031);;	K07195|5.3e-49|egu:105051168|K07195 exocyst complex component 7 | (RefSeq) exocyst complex component EXO70B1-like	--	--	--	Exo70 exocyst complex subunit	--	U	Intracellular trafficking, secretion, and vesicular transport	exocyst complex component EXO70A1 [Sorghum bicolor]
Sobic.001G482700.v3.2	1.49675	0.997854	1.03221	3.97182	3.14367	3.31835	2.65624e-10	1.37739	up	--	--	Cellular Component: nucleus (GO:0005634);; Biological Process: response to wounding (GO:0009611);; Biological Process: regulation of defense response (GO:0031347);; Biological Process: regulation of jasmonic acid mediated signaling pathway (GO:2000022);;	K13464|1.2e-82|zma:100281912|K13464 jasmonate ZIM domain-containing protein | (RefSeq) uncharacterized protein LOC100281912	Plant hormone signal transduction (ko04075)	--	--	tify domain	Protein TIFY 11c OS=Oryza sativa subsp. indica OX=39946 GN=TIFY11C PE=3 SV=1	S	Function unknown	hypothetical protein SORBI_3001G482700 [Sorghum bicolor]
Sobic.004G198800.v3.2	2.11714	2.3789	2.02122	0.974958	0.867578	0.743224	1.55638e-10	-1.29548	down	[P]	Inorganic ion transport and metabolism	Cellular Component: integral component of membrane (GO:0016021);;	K01113|2.2e-260|sbi:8055438|K01113 alkaline phosphatase D [EC:3.1.3.1] | (RefSeq) uncharacterized protein LOC8055438	Folate biosynthesis (ko00790)	--	--	PhoD-like phosphatase	--	P	Inorganic ion transport and metabolism	uncharacterized protein LOC8055438 [Sorghum bicolor]
Sobic.001G313000.v3.2	0.212016	0.537711	0.60676	1.69315	1.35581	1.76468	7.08627e-08	1.55654	up	--	--	--	--	--	--	--	N-terminal C2 in EEIG1 and EHBP1 proteins	Protein PLASTID MOVEMENT IMPAIRED 1 OS=Arabidopsis thaliana OX=3702 GN=PMI1 PE=1 SV=1	S	Function unknown	protein PLASTID MOVEMENT IMPAIRED 1 [Sorghum bicolor]
Sobic.010G020200.v3.2	71.54	54.2685	52.659	10.0785	10.4906	13.3915	3.64864e-52	-2.3642	down	[S]	Function unknown	Cellular Component: extracellular space (GO:0005615);;	K13449|3.7e-96|sbi:8069055|K13449 pathogenesis-related protein 1 | (RefSeq) pathogenesis-related protein PRMS	MAPK signaling pathway - plant (ko04016);; Plant hormone signal transduction (ko04075);; Plant-pathogen interaction (ko04626)	[S]	Function unknown	Cysteine-rich secretory protein family	Pathogenesis-related protein PRMS OS=Zea mays OX=4577 GN=PRMS PE=2 SV=1	S	Function unknown	pathogenesis-related protein PRMS [Sorghum bicolor]
Sobic.009G157100.v3.2	5.04189	6.23923	6.22749	19.4506	19.0051	19.0373	7.74924e-76	1.64918	up	--	--	Molecular Function: transferase activity, transferring acyl groups other than amino-acyl groups (GO:0016747);;	K19747|6.5e-59|dosa:Os08t0562500-01|K19747 BAHD acyltransferase [EC:2.3.1.-] | (RefSeq) Os08g0562500; Transferase family protein.	--	--	--	Transferase family	BAHD acyltransferase DCR OS=Arabidopsis thaliana OX=3702 GN=DCR PE=2 SV=1	S	Function unknown	uncharacterized acetyltransferase At3g50280 [Sorghum bicolor]
Sobic.009G197600.v3.2	2.41301	2.34981	2.02752	0.950466	1.2284	1.13844	2.43215e-07	-1.12912	down	[H]	Coenzyme transport and metabolism	Molecular Function: O-methyltransferase activity (GO:0008171);; Molecular Function: S-adenosylmethionine-dependent methyltransferase activity (GO:0008757);; Biological Process: aromatic compound biosynthetic process (GO:0019438);; Biological Process: methylation (GO:0032259);; Molecular Function: protein dimerization activity (GO:0046983);;	K22588|3.0e-95|ats:109738391|K22588 acetylserotonin O-methyltransferase, plant [EC:2.1.1.4] | (RefSeq) LOC109738391; acetylserotonin O-methyltransferase 1-like	Tryptophan metabolism (ko00380)	[R]	General function prediction only	O-methyltransferase domain	O-methyltransferase ZRP4 OS=Zea mays OX=4577 GN=ZRP4 PE=2 SV=1	S	Function unknown	O-methyltransferase ZRP4 [Sorghum bicolor]
Sobic.008G038100.v3.2	1.77831	1.31503	1.27671	0.583903	0.346454	0.489473	5.29225e-10	-1.53734	down	--	--	--	--	--	--	--	--	--	--	--	uncharacterized protein LOC8066975 [Sorghum bicolor]
Sobic.007G182101.v3.2	3.57633	5.62264	5.5469	14.3945	11.3801	12.6385	2.54261e-14	1.28124	up	--	--	Molecular Function: transcription factor activity, sequence-specific DNA binding (GO:0003700);; Cellular Component: nucleus (GO:0005634);; Molecular Function: sequence-specific DNA binding (GO:0043565);;	K16221|1.5e-25|ini:109160049|K16221 transcription factor TCP21 (protein CCA1 HIKING EXPEDITION) | (RefSeq) transcription factor TCP7-like	Circadian rhythm - plant (ko04712)	--	--	TCP family transcription factor	Transcription factor PCF2 OS=Oryza sativa subsp. indica OX=39946 GN=PCF2 PE=4 SV=1	K	Transcription	transcription factor PCF2-like [Sorghum bicolor]
Sobic.003G068800.v3.2	3.77306	5.56833	6.0206	15.7175	14.0891	14.887	1.09837e-22	1.45062	up	--	--	Molecular Function: transferase activity, transferring acyl groups other than amino-acyl groups (GO:0016747);;	K13065|1.2e-255|sbi:8060777|K13065 shikimate O-hydroxycinnamoyltransferase [EC:2.3.1.133] | (RefSeq) hydroxycinnamoyltransferase 4	Phenylpropanoid biosynthesis (ko00940);; Flavonoid biosynthesis (ko00941);; Stilbenoid, diarylheptanoid and gingerol biosynthesis (ko00945)	--	--	Transferase family	Hydroxycinnamoyltransferase 4 OS=Oryza sativa subsp. japonica OX=39947 GN=HCT4 PE=1 SV=1	S	Function unknown	hydroxycinnamoyltransferase 4 [Sorghum bicolor]
Sobic.005G030100.v3.2	19.3998	13.6596	13.5466	7.33112	7.27981	7.78562	1.47775e-11	-1.07767	down	[E]	Amino acid transport and metabolism	Molecular Function: 2-isopropylmalate synthase activity (GO:0003852);; Cellular Component: cytosol (GO:0005829);; Biological Process: leucine biosynthetic process (GO:0009098);; Cellular Component: chloroplast (GO:0009507);;	K01649|0.0e+00|sbi:8085635|K01649 2-isopropylmalate synthase [EC:2.3.3.13] | (RefSeq) 2-isopropylmalate synthase A	Valine, leucine and isoleucine biosynthesis (ko00290);; Pyruvate metabolism (ko00620);; 2-Oxocarboxylic acid metabolism (ko01210);; Biosynthesis of amino acids (ko01230)	[E]	Amino acid transport and metabolism	HMGL-like	2-isopropylmalate synthase A OS=Solanum pennellii OX=28526 GN=IPMSA PE=2 SV=1	E	Amino acid transport and metabolism	2-isopropylmalate synthase A [Sorghum bicolor]
Sobic.001G164700.v3.2	1.18344	1.65943	2.3562	0.839296	0.756719	0.80297	4.48961e-05	-1.0446	down	--	--	--	--	--	--	--	--	--	S	Function unknown	uncharacterized protein LOC8062491 isoform X1 [Sorghum bicolor]
Sobic.002G182800.v3.2	0.041111	0.262336	0.050525	1.08123	1.42441	1.33033	1.18777e-08	2.25032	up	--	--	Cellular Component: integral component of membrane (GO:0016021);;	--	--	--	--	Cotton fibre expressed protein	--	S	Function unknown	hepatoma-derived growth factor-related protein 2 [Sorghum bicolor]
Sobic.001G198000.v3.2	85.0226	93.1402	114.188	46.3092	31.3573	44.2939	5.54188e-19	-1.27479	down	--	--	Biological Process: cellular oxidant detoxification (GO:0098869);;	--	--	--	--	--	Protein RESPONSE TO LOW SULFUR 2 OS=Arabidopsis thaliana OX=3702 GN=LSU2 PE=1 SV=1	S	Function unknown	protein RESPONSE TO LOW SULFUR 4 [Sorghum bicolor]
Sobic.010G171200.v3.2	2.12143	2.10246	2.4283	4.72321	5.63823	5.35061	2.60186e-09	1.12669	up	--	--	--	--	--	--	--	--	--	--	--	hypothetical protein SORBI_3010G171200 [Sorghum bicolor]
Sobic.006G148900.v3.2	8.34028	10.3239	11.207	1.86195	1.74041	2.08377	4.82724e-77	-2.38115	down	[E]	Amino acid transport and metabolism	Cellular Component: cytoplasm (GO:0005737);; Biological Process: L-phenylalanine catabolic process (GO:0006559);; Biological Process: cinnamic acid biosynthetic process (GO:0009800);; Molecular Function: ammonia-lyase activity (GO:0016841);; Molecular Function: phenylalanine ammonia-lyase activity (GO:0045548);;	K10775|0.0e+00|sbi:8054283|K10775 phenylalanine ammonia-lyase [EC:4.3.1.24] | (RefSeq) phenylalanine ammonia-lyase	Phenylalanine metabolism (ko00360);; Phenylpropanoid biosynthesis (ko00940)	[Q]	Secondary metabolites biosynthesis, transport and catabolism	Aromatic amino acid lyase	Phenylalanine ammonia-lyase OS=Oryza sativa subsp. indica OX=39946 GN=ZB8 PE=3 SV=1	Q	Secondary metabolites biosynthesis, transport and catabolism	phenylalanine ammonia-lyase [Sorghum bicolor]
Sobic.001G247300.v3.2	0.062314	0.264187	0.221208	0.413997	0.660035	0.456717	0.00553587	1.09406	up	[P]	Inorganic ion transport and metabolism	Molecular Function: calcium-transporting ATPase activity (GO:0005388);; Molecular Function: ATP binding (GO:0005524);; Cellular Component: integral component of membrane (GO:0016021);; Molecular Function: cation-transporting ATPase activity (GO:0019829);; Cellular Component: intracellular membrane-bounded organelle (GO:0043231);;	K01537|0.0e+00|sbi:8064910|K01537 P-type Ca2+ transporter type 2C [EC:7.2.2.10] | (RefSeq) calcium-transporting ATPase 7, plasma membrane-type	--	[P]	Inorganic ion transport and metabolism	Cation transporting ATPase, C-terminus	Calcium-transporting ATPase 7, plasma membrane-type OS=Oryza sativa subsp. japonica OX=39947 GN=ACA7 PE=2 SV=1	P	Inorganic ion transport and metabolism	calcium-transporting ATPase 7, plasma membrane-type [Sorghum bicolor]
Sobic.003G363100.v3.2	38.2076	45.341	42.8843	15.1581	16.2188	16.8277	1.80293e-73	-1.42609	down	--	--	Cellular Component: Golgi apparatus (GO:0005794);; Biological Process: protein glycosylation (GO:0006486);; Molecular Function: sialyltransferase activity (GO:0008373);; Cellular Component: integral component of membrane (GO:0016021);;	K00786|2.0e-116|egu:105061379|K00786 beta-1,6-galactosyltransferase [EC:2.4.1.-] | (RefSeq) sialyltransferase-like protein 1	--	[G]	Carbohydrate transport and metabolism	Glycosyltransferase family 29 (sialyltransferase)	Sialyltransferase-like protein 1 OS=Oryza sativa subsp. japonica OX=39947 GN=STLP1 PE=2 SV=1	G	Carbohydrate transport and metabolism	sialyltransferase-like protein 1 isoform X1 [Sorghum bicolor]
Sobic.004G325100.v3.2	9.83847	15.4104	13.4898	29.6224	29.661	29.3227	1.0226e-18	1.12344	up	--	--	Biological Process: amino acid transmembrane transport (GO:0003333);; Cellular Component: vacuolar membrane (GO:0005774);; Cellular Component: plasma membrane (GO:0005886);; Molecular Function: amino acid transmembrane transporter activity (GO:0015171);; Cellular Component: integral component of membrane (GO:0016021);;	K15015|2.4e-301|sbi:8081963|K15015 solute carrier family 32 (vesicular inhibitory amino acid transporter) | (RefSeq) vacuolar amino acid transporter 1	--	[E]	Amino acid transport and metabolism	Transmembrane amino acid transporter protein	Amino acid transporter AVT1A OS=Arabidopsis thaliana OX=3702 GN=AVT1A PE=2 SV=2	E	Amino acid transport and metabolism	vacuolar amino acid transporter 1 [Sorghum bicolor]
Sobic.009G136100.v3.2	0.97297	1.83422	1.52055	3.51559	3.06338	3.38576	1.40191e-06	1.07977	up	--	--	Cellular Component: plasma membrane (GO:0005886);; Cellular Component: integral component of membrane (GO:0016021);; Molecular Function: transmembrane transporter activity (GO:0022857);;	--	--	--	--	EamA-like transporter family	WAT1-related protein At5g07050 OS=Arabidopsis thaliana OX=3702 GN=At5g07050 PE=2 SV=1	S	Function unknown	WAT1-related protein At5g07050 [Sorghum bicolor]
Sobic.010G232100.v3.2	363.965	350.662	348.66	169.441	161.81	164.496	3.34931e-69	-1.14709	down	[O]	Posttranslational modification, protein turnover, chaperones	Molecular Function: protein binding (GO:0005515);;	K08770|2.7e-211|ats:109747268|K08770 ubiquitin C | (RefSeq) LOC109747268; polyubiquitin-A isoform X1	Ubiquitin mediated proteolysis (ko04120)	[OR]	Posttranslational modification, protein turnover, chaperones;; General function prediction only	Ubiquitin family	Polyubiquitin OS=Nicotiana sylvestris OX=4096 GN=UBI11 PE=2 SV=1	O	Posttranslational modification, protein turnover, chaperones	unnamed protein product [Ananas comosus var. bracteatus]
Sobic.004G276600.v3.2	0.753735	0.859565	0.891602	2.18802	2.2204	2.40918	2.90941e-09	1.28743	up	--	--	Biological Process: auxin-activated signaling pathway (GO:0009734);; Biological Process: phloem or xylem histogenesis (GO:0010087);; Biological Process: leaf vascular tissue pattern formation (GO:0010305);;	--	--	--	--	Auxin canalisation	--	S	Function unknown	hypothetical protein SORBI_3004G276600 [Sorghum bicolor]
Sobic.002G065700.v3.2	71.7117	32.2693	32.7716	7.7438	7.02453	6.98564	1.453e-09	-2.12585	down	[QV]	Secondary metabolites biosynthesis, transport and catabolism;; Defense mechanisms	Molecular Function: iron ion binding (GO:0005506);; Cellular Component: membrane (GO:0016020);; Molecular Function: oxidoreductase activity, acting on paired donors, with incorporation or reduction of molecular oxygen, NAD(P)H as one donor, and incorporation of one atom of oxygen (GO:0016709);; Molecular Function: heme binding (GO:0020037);;	K23134|5.3e-186|zma:103628119|K23134 dolabradiene monooxygenase / zealexin A1 synthase [EC:1.14.14.159 1.14.14.160] | (RefSeq) ent-isokaurene C2-hydroxylase	--	[Q]	Secondary metabolites biosynthesis, transport and catabolism	Cytochrome P450	Dolabradiene monooxygenase OS=Zea mays OX=4577 GN=CYP71Z16 PE=1 SV=1	Q	Secondary metabolites biosynthesis, transport and catabolism	ent-cassadiene C2-hydroxylase [Sorghum bicolor]
Sobic.002G224500.v3.2	0	0	0.070123	0.881076	0.972643	1.07206	1.24451e-15	3.12835	up	--	--	Molecular Function: protein dimerization activity (GO:0046983);;	K12126|5.0e-07|jcu:105647368|K12126 phytochrome-interacting factor 3 | (RefSeq) transcription factor PIF3 isoform X1	Plant hormone signal transduction (ko04075);; Circadian rhythm - plant (ko04712)	--	--	Helix-loop-helix DNA-binding domain	Transcription factor HEC1 OS=Arabidopsis thaliana OX=3702 GN=HEC1 PE=1 SV=1	K	Transcription	transcription factor bHLH87 [Sorghum bicolor]
Sobic.002G345850.v3.2	0.157371	0.075181	0.181392	0.814598	1.23601	1.23068	2.33521e-13	2.34884	up	--	--	Cellular Component: integral component of membrane (GO:0016021);;	--	--	--	--	--	--	--	--	hypothetical protein SORBI_3002G345850 [Sorghum bicolor]
Sobic.001G143100.v3.2	0	0.054736	0.06051	1.30966	1.30072	1.04331	1.74346e-21	3.4542	up	--	--	Molecular Function: DNA binding (GO:0003677);; Cellular Component: nucleus (GO:0005634);;	K12133|3.8e-17|mtr:MTR_7g118330|K12133 MYB-related transcription factor LHY | (RefSeq) late elongated hypocotyl-like protein	Circadian rhythm - plant (ko04712)	[O]	Posttranslational modification, protein turnover, chaperones	Myb-like DNA-binding domain	Protein REVEILLE 3 OS=Arabidopsis thaliana OX=3702 GN=RVE3 PE=2 SV=1	K	Transcription	protein REVEILLE 8 [Sorghum bicolor]
Sobic.010G265600.v3.2	60.9766	62.7619	58.2512	17.0743	16.8533	17.7519	2.81102e-128	-1.8529	down	--	--	--	--	--	--	--	zinc-finger of the FCS-type, C2-C2	FCS-Like Zinc finger 2 OS=Arabidopsis thaliana OX=3702 GN=FLZ2 PE=1 SV=1	S	Function unknown	uncharacterized protein LOC8069190 [Sorghum bicolor]
Sobic.008G082550.v3.2	1.19373	1.09004	0.880538	2.77969	3.14477	3.45034	0.000210421	1.2285	up	--	--	--	--	--	--	--	--	--	--	--	hypothetical protein SORBI_3008G082550 [Sorghum bicolor]
Sobic.002G065500.v3.2	143.947	82.7994	81.7111	13.3901	12.1145	13.3774	9.25653e-20	-2.62661	down	--	--	Molecular Function: magnesium ion binding (GO:0000287);; Molecular Function: terpene synthase activity (GO:0010333);;	K23754|6.3e-46|sbi:8080793|K23754 eudesmane-5,11-diol synthase [EC:4.2.3.197] | (RefSeq) alpha-humulene synthase	--	--	--	Terpene synthase family, metal binding domain	Beta-selinene synthase OS=Zea mays OX=4577 GN=TPS21 PE=1 SV=1	--	--	hypothetical protein SORBI_3002G065500 [Sorghum bicolor]
Sobic.007G129900.v3.2	0.664428	0.655429	1.01846	0.330041	0.279848	0.26267	0.000334136	-1.19493	down	--	--	--	--	--	--	--	--	--	--	--	hypothetical protein SORBI_3007G129900 [Sorghum bicolor]
Sobic.004G244100.v3.2	4.61548	6.97088	8.07543	28.8093	24.9348	29.2217	5.35583e-35	1.95792	up	[M]	Cell wall/membrane/envelope biogenesis	Cellular Component: Golgi apparatus (GO:0005794);; Molecular Function: transferase activity, transferring glycosyl groups (GO:0016757);;	K20893|2.3e-114|ats:109734849|K20893 probable galacturonosyltransferase-like 1 [EC:2.4.1.-] | (RefSeq) LOC109734849; probable galacturonosyltransferase-like 1	--	--	--	Glycosyl transferase family 8	Probable galacturonosyltransferase-like 9 OS=Arabidopsis thaliana OX=3702 GN=GATL9 PE=2 SV=1	G	Carbohydrate transport and metabolism	probable galacturonosyltransferase-like 9 [Sorghum bicolor]
Sobic.001G400800.v3.2	326.698	265.444	267.672	30.8199	28.2667	28.3996	5.21876e-193	-3.29036	down	--	--	Molecular Function: protein phosphatase inhibitor activity (GO:0004864);; Cellular Component: nucleus (GO:0005634);; Cellular Component: cytoplasm (GO:0005737);; Biological Process: defense response (GO:0006952);; Biological Process: response to biotic stimulus (GO:0009607);; Biological Process: abscisic acid-activated signaling pathway (GO:0009738);; Molecular Function: abscisic acid binding (GO…	--	--	--	--	Pathogenesis-related protein Bet v 1 family	Pathogenesis-related protein 1 OS=Asparagus officinalis OX=4686 GN=PR1 PE=2 SV=1	J	Translation, ribosomal structure and biogenesis	pathogenesis-related protein 1-like [Sorghum bicolor]
Sobic.002G416700.v3.2	54.4726	69.6611	69.4215	13.6	12.6519	13.2396	6.45823e-141	-2.31035	down	--	--	Molecular Function: peroxidase activity (GO:0004601);; Cellular Component: extracellular region (GO:0005576);; Biological Process: response to oxidative stress (GO:0006979);; Molecular Function: heme binding (GO:0020037);; Biological Process: hydrogen peroxide catabolic process (GO:0042744);; Molecular Function: metal ion binding (GO:0046872);;	K00430|5.2e-168|sbi:8078554|K00430 peroxidase [EC:1.11.1.7] | (RefSeq) peroxidase 42	Phenylpropanoid biosynthesis (ko00940)	--	--	Peroxidase	Peroxidase 42 OS=Zea mays OX=4577 GN=PER42 PE=2 SV=1	--	--	peroxidase 42 [Sorghum bicolor]
Sobic.001G466800.v3.2	0.578785	0.915287	0.734699	1.89326	1.6204	1.80832	1.89048e-05	1.10068	up	--	--	Cellular Component: integral component of membrane (GO:0016021);;	--	--	--	--	--	--	--	--	uncharacterized protein LOC8081876 [Sorghum bicolor]
Sobic.007G175900.v3.2	1.29597	1.76866	2.07445	8.16548	7.2854	7.55234	1.76954e-35	2.01512	up	--	--	Cellular Component: integral component of membrane (GO:0016021);;	K15014|3.6e-23|qsu:112035105|K15014 solute carrier family 29 (equilibrative nucleoside transporter), member 1/2/3 | (RefSeq) equilibrative nucleotide transporter 3-like	--	[O]	Posttranslational modification, protein turnover, chaperones	Ring finger domain	NEP1-interacting protein 2 OS=Arabidopsis thaliana OX=3702 GN=NIP2 PE=1 SV=1	O	Posttranslational modification, protein turnover, chaperones	NEP1-interacting protein-like 1 isoform X2 [Sorghum bicolor]
Sobic.004G211900.v3.2	142.305	162.529	151.105	387.905	371.395	368.785	1.34938e-99	1.24992	up	--	--	Molecular Function: adenosylmethionine decarboxylase activity (GO:0004014);; Cellular Component: cytosol (GO:0005829);; Biological Process: S-adenosylmethioninamine biosynthetic process (GO:0006557);; Biological Process: spermine biosynthetic process (GO:0006597);; Biological Process: spermidine biosynthetic process (GO:0008295);;	K01611|2.7e-230|sbi:8059669|K01611 S-adenosylmethionine decarboxylase [EC:4.1.1.50] | (RefSeq) S-adenosylmethionine decarboxylase proenzyme	Cysteine and methionine metabolism (ko00270);; Arginine and proline metabolism (ko00330)	[T]	Signal transduction mechanisms	Adenosylmethionine decarboxylase	S-adenosylmethionine decarboxylase proenzyme OS=Oryza sativa subsp. japonica OX=39947 GN=SAMDC PE=2 SV=1	T	Signal transduction mechanisms	S-adenosylmethionine decarboxylase proenzyme [Sorghum bicolor]
Sobic.004G337500.v3.2	5.32243	5.19451	5.11918	21.4123	22.5566	22.0574	5.3103e-170	2.00764	up	--	--	Cellular Component: nucleus (GO:0005634);; Biological Process: regulation of transcription, DNA-templated (GO:0006355);; Molecular Function: zinc ion binding (GO:0008270);; Biological Process: cell differentiation (GO:0030154);; Molecular Function: sequence-specific DNA binding (GO:0043565);;	K09184|3.5e-29|dcr:108219662|K09184 GATA-binding protein, other eukaryote | (RefSeq) GATA transcription factor 11-like	--	[K]	Transcription	GATA zinc finger	GATA transcription factor 8 OS=Arabidopsis thaliana OX=3702 GN=GATA8 PE=1 SV=1	K	Transcription	GATA transcription factor 8 [Sorghum bicolor]
Sorghum_bicolor_newGene_130	0	0	0	2.573	2.326	2.25924	2.51794e-55	5.428	up	--	--	--	--	--	[O]	Posttranslational modification, protein turnover, chaperones	Trypsin-like peptidase domain	Putative protease Do-like 14 OS=Arabidopsis thaliana OX=3702 GN=DEGP14 PE=3 SV=2	S	Function unknown	uncharacterized protein LOC8074087 [Sorghum bicolor]
Sorghum_bicolor_newGene_3310	0.098116	0.193082	0.208234	3.23148	4.50674	4.21939	7.07025e-36	3.57503	up	--	--	--	K02218|4.3e-82|sbi:8069780|K02218 casein kinase 1 [EC:2.7.11.1] | (RefSeq) uncharacterized protein LOC8069780	--	[L]	Replication, recombination and repair	DDE superfamily endonuclease	--	L	Replication, recombination and repair	uncharacterized protein LOC110433541 [Sorghum bicolor]
Sobic.010G201388.v3.2	0.791544	0.745972	1.25324	3.52531	3.13698	3.63411	8.56212e-11	1.65363	up	--	--	Molecular Function: transcription regulatory region sequence-specific DNA binding (GO:0000976);; Molecular Function: transcription factor activity, sequence-specific DNA binding (GO:0003700);; Molecular Function: transcription cofactor activity (GO:0003712);; Cellular Component: nucleus (GO:0005634);; Biological Process: regulation of transcription, DNA-templated (GO:0006355);; Molecular Function…	K09422|1.8e-96|ats:109766585|K09422 transcription factor MYB, plant | (RefSeq) LOC109766585; transcription factor MYB44-like	--	[K]	Transcription	Myb-like DNA-binding domain	Transcription factor MYB44 OS=Arabidopsis thaliana OX=3702 GN=MYB44 PE=1 SV=1	K	Transcription	transcription factor MYB44 [Sorghum bicolor]
Sobic.006G003000.v3.2	0.017263	0	0.026271	0.476013	0.916394	0.763468	7.71819e-15	3.04775	up	--	--	--	--	--	--	--	--	--	--	--	uncharacterized protein LOC8056950 [Sorghum bicolor]
Sobic.001G192200.v3.2	0.540345	0.854935	0.676046	0.291004	0.206863	0.203439	0.000236531	-1.26953	down	[QV]	Secondary metabolites biosynthesis, transport and catabolism;; Defense mechanisms	Molecular Function: iron ion binding (GO:0005506);; Cellular Component: membrane (GO:0016020);; Molecular Function: oxidoreductase activity, acting on paired donors, with incorporation or reduction of molecular oxygen, NAD(P)H as one donor, and incorporation of one atom of oxygen (GO:0016709);; Molecular Function: heme binding (GO:0020037);;	K20556|3.7e-128|bna:106392053|K20556 cytochrome P450 family 76 subfamily C | (RefSeq) cytochrome P450 76C4	--	[Q]	Secondary metabolites biosynthesis, transport and catabolism	Cytochrome P450	Geraniol 8-hydroxylase OS=Catharanthus roseus OX=4058 GN=CYP76B6 PE=1 SV=1	Q	Secondary metabolites biosynthesis, transport and catabolism	geraniol 8-hydroxylase [Sorghum bicolor]
Sobic.010G239500.v3.2	155.309	145.941	147.171	63.8352	63.8214	64.5758	3.45662e-69	-1.26591	down	[O]	Posttranslational modification, protein turnover, chaperones	Molecular Function: protein binding (GO:0005515);;	K08770|9.2e-212|sbi:8063786|K08770 ubiquitin C | (RefSeq) polyubiquitin	Ubiquitin mediated proteolysis (ko04120)	[OR]	Posttranslational modification, protein turnover, chaperones;; General function prediction only	Ubiquitin family	Polyubiquitin OS=Avena fatua OX=4499 PE=2 SV=2	O	Posttranslational modification, protein turnover, chaperones	hypothetical protein SORBI_3010G239500 [Sorghum bicolor]
Sobic.001G538866.v3.2	9.90205	11.8555	12.8033	46.7314	43.0617	49.2392	2.99134e-76	1.92942	up	--	--	Molecular Function: cyclin-dependent protein serine/threonine kinase inhibitor activity (GO:0004861);;	--	--	--	--	--	Cyclin-dependent protein kinase inhibitor EL2 OS=Oryza sativa subsp. japonica OX=39947 GN=EL2 PE=1 SV=1	S	Function unknown	cyclin-dependent protein kinase inhibitor EL2 [Sorghum bicolor]
Sobic.002G050400.v3.2	1.04458	0.736936	0.779054	0.09383	0.110403	0.190836	3.26725e-09	-2.09157	down	--	--	Biological Process: lipid transport (GO:0006869);; Molecular Function: lipid binding (GO:0008289);;	--	--	--	--	Probable lipid transfer	Non-specific lipid-transfer protein-like protein At5g64080 OS=Arabidopsis thaliana OX=3702 GN=At5g64080 PE=2 SV=1	O	Posttranslational modification, protein turnover, chaperones	non-specific lipid-transfer protein 4.3 [Sorghum bicolor]
Sobic.006G118400.v3.2	0.263607	0.686965	0.802669	3.66897	3.22026	3.11854	3.29754e-14	2.14345	up	[Q]	Secondary metabolites biosynthesis, transport and catabolism	Biological Process: auxin catabolic process (GO:0009852);; Biological Process: auxin homeostasis (GO:0010252);; Molecular Function: metal ion binding (GO:0046872);; Molecular Function: indole-3-acetaldehyde oxidase activity (GO:0050302);; Molecular Function: dioxygenase activity (GO:0051213);;	K23947|1.5e-169|sbi:8058709|K23947 2-oxoglutarate-dependent dioxygenase [EC:1.14.11.-] | (RefSeq) 2-oxoglutarate-dependent dioxygenase DAO	Tryptophan metabolism (ko00380)	[QR]	Secondary metabolites biosynthesis, transport and catabolism;; General function prediction only	2OG-Fe(II) oxygenase superfamily	2-oxoglutarate-dependent dioxygenase DAO OS=Oryza sativa subsp. indica OX=39946 GN=DAO PE=3 SV=1	Q	Secondary metabolites biosynthesis, transport and catabolism	2-oxoglutarate-dependent dioxygenase DAO [Sorghum bicolor]
Sobic.002G323900.v3.2	2.54788	3.57351	3.14893	23.4388	23.4966	25.5773	3.33356e-104	2.84441	up	--	--	--	--	--	--	--	Proline-rich nuclear receptor coactivator motif	--	S	Function unknown	uncharacterized protein LOC8080147 [Sorghum bicolor]
Sobic.006G055501.v3.2	2.52062	0.714573	1.03597	0.173405	0.196609	0.200468	1.24523e-09	-2.26604	down	--	--	--	--	--	--	--	--	--	--	--	hypothetical protein SORBI_3006G055501 [Sorghum bicolor]
Sobic.010G052200.v3.2	18.3767	18.602	19.0405	9.26341	9.98114	9.30782	1.3277e-27	-1.00536	down	[R]	General function prediction only	Molecular Function: O-methyltransferase activity (GO:0008171);; Molecular Function: S-adenosylmethionine-dependent methyltransferase activity (GO:0008757);; Molecular Function: metal ion binding (GO:0046872);;	K00588|2.5e-147|sbi:8070884|K00588 caffeoyl-CoA O-methyltransferase [EC:2.1.1.104] | (RefSeq) caffeoyl-CoA O-methyltransferase 1 isoform X2	Phenylpropanoid biosynthesis (ko00940);; Flavonoid biosynthesis (ko00941);; Stilbenoid, diarylheptanoid and gingerol biosynthesis (ko00945)	[Q]	Secondary metabolites biosynthesis, transport and catabolism	O-methyltransferase	Caffeoyl-CoA O-methyltransferase 1 OS=Zea mays OX=4577 GN=CCOAOMT1 PE=2 SV=1	Q	Secondary metabolites biosynthesis, transport and catabolism	caffeoyl-CoA O-methyltransferase 1 isoform X2 [Sorghum bicolor]
Sobic.003G417350.v3.2	10.4677	8.04373	8.76904	3.12647	3.3008	3.23993	6.07438e-24	-1.50112	down	[I]	Lipid transport and metabolism	Biological Process: jasmonic acid metabolic process (GO:0009694);; Biological Process: salicylic acid metabolic process (GO:0009696);; Molecular Function: hydrolase activity (GO:0016787);; Molecular Function: methyl indole-3-acetate esterase activity (GO:0080030);; Molecular Function: methyl salicylate esterase activity (GO:0080031);; Molecular Function: methyl jasmonate esterase activity (GO:008…	K20802|2.4e-43|eus:EUTSA_v10014451mg|K20802 (R)-mandelonitrile lyase [EC:4.1.2.10] | (RefSeq) hypothetical protein	Cyanoamino acid metabolism (ko00460)	--	--	Alpha/beta hydrolase family	Probable esterase PIR7A OS=Oryza sativa subsp. indica OX=39946 GN=PIR7A PE=3 SV=2	S	Function unknown	hypothetical protein SORBI_3003G417350 [Sorghum bicolor]
Sobic.007G215700.v3.2	5.03746	7.02845	8.01824	2.87375	3.17044	3.18537	9.93615e-13	-1.11902	down	[M]	Cell wall/membrane/envelope biogenesis	Molecular Function: protein serine/threonine kinase activity (GO:0004674);; Molecular Function: ATP binding (GO:0005524);; Cellular Component: plasma membrane (GO:0005886);; Biological Process: protein phosphorylation (GO:0006468);; Biological Process: cell surface receptor signaling pathway (GO:0007166);;	K23544|7.5e-81|brp:103842861|K23544 serine incorporator 1/3 | (RefSeq) serine incorporator 3	--	--	--	Protein kinase domain	Wall-associated receptor kinase 3 OS=Arabidopsis thaliana OX=3702 GN=WAK3 PE=2 SV=2	--	--	hypothetical protein SORBI_3007G215700 [Sorghum bicolor]
Sobic.001G182500.v3.2	1.55844	1.58971	1.28197	0.714314	0.711705	0.513479	7.34551e-07	-1.13656	down	[IR]	Lipid transport and metabolism;; General function prediction only	Molecular Function: hydrolase activity, acting on ester bonds (GO:0016788);;	K14209|2.3e-34|ats:109773794|K14209 solute carrier family 36 (proton-coupled amino acid transporter) | (RefSeq) uncharacterized protein LOC109773794	--	--	--	GDSL-like Lipase/Acylhydrolase	GDSL esterase/lipase At5g55050 OS=Arabidopsis thaliana OX=3702 GN=At5g55050 PE=2 SV=1	L	Replication, recombination and repair	GDSL esterase/lipase At5g55050 [Sorghum bicolor]
Sobic.003G100400.v3.2	0.649279	0.444632	1.13993	2.31026	2.11616	2.48776	2.05573e-06	1.38033	up	--	--	Cellular Component: plasma membrane (GO:0005886);;	--	--	[R]	General function prediction only	Leucine rich repeat	Piriformospora indica-insensitive protein 2 OS=Arabidopsis thaliana OX=3702 GN=PII-2 PE=2 SV=1	S	Function unknown	piriformospora indica-insensitive protein 2 isoform X2 [Sorghum bicolor]
Sobic.007G050500.v3.2	0.236355	0.272944	0.211502	0.471456	0.700171	0.615629	0.00131368	1.02211	up	--	--	Molecular Function: DNA binding (GO:0003677);; Cellular Component: nucleus (GO:0005634);;	K14491|1.5e-06|thj:104809797|K14491 two-component response regulator ARR-B family | (RefSeq) two-component response regulator ARR11-like isoform X1	Plant hormone signal transduction (ko04075)	--	--	Myb-like DNA-binding domain	Probable transcription factor KAN2 OS=Arabidopsis thaliana OX=3702 GN=KAN2 PE=2 SV=1	K	Transcription	probable transcription factor KAN2 isoform X2 [Sorghum bicolor]
Sobic.009G183000.v3.2	0.892669	0.646582	0.581798	5.85011	6.08859	5.5597	3.86683e-58	2.81979	up	--	--	Cellular Component: integral component of membrane (GO:0016021);;	--	--	--	--	--	--	--	--	hypothetical protein SORBI_3009G183000 [Sorghum bicolor]
Sobic.007G051300.v3.2	0.545185	0.441674	0.468967	1.29557	1.48737	1.45278	1.01302e-07	1.32461	up	[O]	Posttranslational modification, protein turnover, chaperones	Cellular Component: cytosol (GO:0005829);; Molecular Function: unfolded protein binding (GO:0051082);; Biological Process: chaperone mediated protein folding requiring cofactor (GO:0051085);; Molecular Function: chaperone binding (GO:0051087);;	K09510|6.0e-194|sbi:8080857|K09510 DnaJ homolog subfamily B member 4 | (RefSeq) dnaJ homolog subfamily B member 4	--	[O]	Posttranslational modification, protein turnover, chaperones	DnaJ C terminal domain	DnaJ protein homolog ANJ1 OS=Atriplex nummularia OX=3553 PE=2 SV=1	O	Posttranslational modification, protein turnover, chaperones	dnaJ homolog subfamily B member 4 [Sorghum bicolor]
Sobic.001G187900.v3.2	1.62901	1.50724	1.55412	0.656678	0.651666	0.891507	2.24713e-08	-1.09458	down	--	--	Molecular Function: ADP binding (GO:0043531);;	K15078|2.4e-103|tcc:18614561|K15078 structure-specific endonuclease subunit SLX1 [EC:3.6.1.-] | (RefSeq) putative disease resistance protein RGA3	--	[T]	Signal transduction mechanisms	NB-ARC domain	Putative disease resistance protein At3g14460 OS=Arabidopsis thaliana OX=3702 GN=At3g14460 PE=3 SV=1	T	Signal transduction mechanisms	hypothetical protein SORBI_3001G187900 [Sorghum bicolor]
Sobic.008G088000.v3.2	1.89358	2.51959	2.30814	5.21091	5.97825	5.4674	4.61307e-11	1.1791	up	--	--	Molecular Function: phosphatidylinositol transporter activity (GO:0008526);;	K14399|2.9e-27|csl:COCSUDRAFT_47181|K14399 polyribonucleotide 5'-hydroxyl-kinase [EC:2.7.1.78] | (RefSeq) Clp1-domain-containing protein	mRNA surveillance pathway (ko03015)	[I]	Lipid transport and metabolism	CRAL/TRIO domain	--	I	Lipid transport and metabolism	random slug protein 5 isoform X1 [Sorghum bicolor]
Sobic.009G029500.v3.2	71.9151	70.7098	68.8874	35.7485	32.3397	32.5632	1.25187e-52	-1.11468	down	[P]	Inorganic ion transport and metabolism	Cellular Component: plant-type vacuole (GO:0000325);; Molecular Function: zinc ion transmembrane transporter activity (GO:0005385);; Cellular Component: vacuole (GO:0005773);; Cellular Component: plasma membrane (GO:0005886);; Cellular Component: integral component of membrane (GO:0016021);; Biological Process: zinc II ion transmembrane transport (GO:0071577);;	K14689|1.1e-189|sbi:110430263|K14689 solute carrier family 30 (zinc transporter), member 2 | (RefSeq) metal tolerance protein 1-like isoform X1	--	[P]	Inorganic ion transport and metabolism	Cation efflux family	Metal tolerance protein 1 OS=Oryza sativa subsp. japonica OX=39947 GN=MTP1 PE=2 SV=1	P	Inorganic ion transport and metabolism	metal tolerance protein 1-like isoform X1 [Sorghum bicolor]
Sobic.007G164200.v3.2	0	0	0	0.89588	1.29883	0.979375	3.21394e-36	4.64576	up	--	--	--	--	--	--	--	Protein of unknown function (DUF1618)	--	S	Function unknown	uncharacterized protein LOC8054831 [Sorghum bicolor]
Sobic.006G203400.v3.2	1.42692	1.84462	1.80611	5.9872	6.35382	5.96489	1.38372e-30	1.74631	up	--	--	Molecular Function: ATP binding (GO:0005524);; Cellular Component: nucleus (GO:0005634);; Biological Process: transcription, DNA-templated (GO:0006351);; Biological Process: regulation of transcription, DNA-templated (GO:0006355);; Biological Process: developmental process (GO:0032502);;	K22382|1.4e-10|oeu:111408549|K22382 WD repeat-containing protein 26 | (RefSeq) WD repeat-containing protein 26 homolog	--	--	--	WRC	Growth-regulating factor 3 OS=Oryza sativa subsp. japonica OX=39947 GN=GRF3 PE=3 SV=2	K	Transcription	growth-regulating factor 3 [Sorghum bicolor]
Sobic.002G219300.v3.2	2.60309	4.17243	4.94095	10.5863	8.86091	11.2759	4.36666e-11	1.27577	up	--	--	Biological Process: cell morphogenesis (GO:0000902);; Biological Process: cell morphogenesis involved in differentiation (GO:0000904);; Molecular Function: regulatory region nucleic acid binding (GO:0001067);; Biological Process: response to acid chemical (GO:0001101);; Molecular Function: molecular_function (GO:0003674);; Molecular Function: nucleic acid binding (GO:0003676);; Molecular Function…	--	--	--	--	--	Zinc finger protein 8 OS=Arabidopsis thaliana OX=3702 GN=ZFP8 PE=1 SV=1	S	Function unknown	hypothetical protein SORBI_3002G219300 [Sorghum bicolor]
Sobic.001G504000.v3.2	42.3415	50.6445	49.8402	105.735	101.834	104.593	1.46947e-64	1.07264	up	[P]	Inorganic ion transport and metabolism	Cellular Component: integral component of membrane (GO:0016021);; Biological Process: transmembrane transport (GO:0055085);;	--	--	[P]	Inorganic ion transport and metabolism	Citrate transporter	Silicon efflux transporter LSI3 OS=Oryza sativa subsp. japonica OX=39947 GN=LSI3 PE=2 SV=1	P	Inorganic ion transport and metabolism	putative transporter arsB isoform X1 [Sorghum bicolor]
Sobic.006G231332.v3.2	15.1059	31.6739	36.2338	5.56072	5.12181	5.06698	2.91164e-15	-2.13073	down	--	--	--	--	--	--	--	Wound-induced protein	--	S	Function unknown	uncharacterized protein LOC8074771 [Sorghum bicolor]
Sobic.003G331500.v3.2	0.167499	0.435971	0.190124	3.39627	2.47228	3.62453	1.66372e-18	2.80187	up	--	--	Cellular Component: integral component of membrane (GO:0016021);;	--	--	--	--	Late embryogenesis abundant protein	NDR1/HIN1-like protein 13 OS=Arabidopsis thaliana OX=3702 GN=NHL13 PE=2 SV=1	S	Function unknown	hypothetical protein SORBI_3003G331500 [Sorghum bicolor]
Sobic.001G390700.v3.2	8.99119	8.2356	9.78058	22.9195	23.223	20.6534	2.73632e-34	1.23585	up	--	--	Biological Process: positive regulation of sequence-specific DNA binding transcription factor activity (GO:0051091);;	--	--	--	--	VQ motif	--	S	Function unknown	hypothetical protein SORBI_3001G390700 [Sorghum bicolor]
Sobic.003G195300.v3.2	0.516924	0.56081	0.742999	1.84133	1.41665	1.669	1.77412e-12	1.31439	up	--	--	Cellular Component: plasma membrane (GO:0005886);; Cellular Component: integral component of membrane (GO:0016021);;	--	--	--	--	Late embryogenesis abundant protein	--	S	Function unknown	NDR1/HIN1-like protein 13 [Sorghum bicolor]
Sobic.005G032200.v3.2	5.46152	6.76534	6.67301	2.406	2.25572	2.35234	1.10245e-26	-1.4368	down	--	--	Molecular Function: UDP-glycosyltransferase activity (GO:0008194);; Cellular Component: intracellular membrane-bounded organelle (GO:0043231);;	K13692|4.7e-70|aly:9325619|K13692 UDP-glucose:(indol-3-yl)acetate beta-D-glucosyltransferase [EC:2.4.1.121] | (RefSeq) UDP-glycosyltransferase 75B1	--	[GC]	Carbohydrate transport and metabolism;; Energy production and conversion	UDP-glucoronosyl and UDP-glucosyl transferase	Cyanidin 3-O-rutinoside 5-O-glucosyltransferase OS=Iris hollandica OX=35876 GN=5GT PE=1 SV=1	--	--	cyanidin 3-O-rutinoside 5-O-glucosyltransferase [Sorghum bicolor]
Sobic.006G216500.v3.2	0.6854	1.16944	0.925934	12.2468	11.8369	14.588	4.50834e-70	3.50647	up	--	--	Biological Process: response to auxin (GO:0009733);;	K14488|9.9e-13|sita:111257316|K14488 SAUR family protein | (RefSeq) uncharacterized protein LOC111257316	Plant hormone signal transduction (ko04075)	--	--	Auxin responsive protein	Auxin-responsive protein SAUR71 OS=Arabidopsis thaliana OX=3702 GN=SAUR71 PE=2 SV=1	S	Function unknown	hypothetical protein SORBI_3006G216500 [Sorghum bicolor]
Sobic.008G042300.v3.2	14.9708	12.5913	13.3636	4.68802	4.36432	4.4589	3.04184e-33	-1.61141	down	--	--	Cellular Component: integral component of membrane (GO:0016021);;	K17338|1.7e-50|mus:103987177|K17338 receptor expression-enhancing protein 1/2/3/4 | (RefSeq) putative HVA22-like protein g	--	[V]	Defense mechanisms	TB2/DP1, HVA22 family	HVA22-like protein j OS=Arabidopsis thaliana OX=3702 GN=HVA22J PE=2 SV=2	V	Defense mechanisms	putative HVA22-like protein g [Sorghum bicolor]
Sobic.001G076100.v3.2	2.3302	1.59843	1.43727	0.526028	0.49534	0.500221	3.69147e-09	-1.64254	down	--	--	--	--	--	--	--	--	--	S	Function unknown	uncharacterized protein LOC8084189 [Sorghum bicolor]
Sobic.004G268700.v3.2	0.360584	0.412669	0.346345	49.2715	47.178	49.491	0	6.74125	up	[QV]	Secondary metabolites biosynthesis, transport and catabolism;; Defense mechanisms	Molecular Function: monooxygenase activity (GO:0004497);; Molecular Function: iron ion binding (GO:0005506);; Biological Process: abscisic acid metabolic process (GO:0009687);; Biological Process: sterol metabolic process (GO:0016125);; Molecular Function: oxidoreductase activity (GO:0016491);; Molecular Function: oxidoreductase activity, acting on paired donors, with incorporation or reduction o…	K09843|6.2e-274|sbi:8073163|K09843 (+)-abscisic acid 8'-hydroxylase [EC:1.14.14.137] | (RefSeq) abscisic acid 8'-hydroxylase 1	Carotenoid biosynthesis (ko00906)	[QI]	Secondary metabolites biosynthesis, transport and catabolism;; Lipid transport and metabolism	Cytochrome P450	Abscisic acid 8'-hydroxylase 1 OS=Oryza sativa subsp. indica OX=39946 GN=CYP707A5 PE=2 SV=1	Q	Secondary metabolites biosynthesis, transport and catabolism	abscisic acid 8'-hydroxylase 1 [Sorghum bicolor]
Sobic.010G258400.v3.2	0	0	0	3.45986	4.20559	4.21657	4.07152e-35	4.57275	up	--	--	--	--	--	--	--	No apical meristem-associated C-terminal domain	--	S	Function unknown	hypothetical protein SORBI_3010G258400 [Sorghum bicolor]
Sobic.002G341900.v3.2	0.284488	0.449856	0.305126	2.47846	1.63951	1.64356	2.15931e-08	1.89763	up	--	--	--	--	--	--	--	--	--	--	--	uncharacterized protein LOC8081763 [Sorghum bicolor]
Sobic.003G042900.v3.2	1.0085	2.83746	2.40663	8.55593	7.09853	8.15404	1.77713e-11	1.70526	up	[G]	Carbohydrate transport and metabolism	Molecular Function: UDP-glycosyltransferase activity (GO:0008194);; Cellular Component: intracellular membrane-bounded organelle (GO:0043231);; Molecular Function: quercetin 3-O-glucosyltransferase activity (GO:0080043);; Molecular Function: quercetin 7-O-glucosyltransferase activity (GO:0080044);;	K13692|7.5e-97|ath:AT4G15550|K13692 UDP-glucose:(indol-3-yl)acetate beta-D-glucosyltransferase [EC:2.4.1.121] | (RefSeq) IAGLU; indole-3-acetate beta-D-glucosyltransferase	--	[GC]	Carbohydrate transport and metabolism;; Energy production and conversion	UDP-glucoronosyl and UDP-glucosyl transferase	UDP-glycosyltransferase 75C1 OS=Solanum lycopersicum OX=4081 GN=UGT75C1 PE=1 SV=1	--	--	crocetin glucosyltransferase, chloroplastic [Sorghum bicolor]
Sobic.003G314533.v3.2	2.38682	3.65317	3.3549	13.0109	12.8607	13.274	2.63276e-27	1.9171	up	--	--	--	--	--	--	--	--	--	--	--	hypothetical protein SORBI_3003G314533 [Sorghum bicolor]
Sobic.003G037100.v3.2	1.53993	2.78763	2.42581	0.792313	0.623438	0.714852	1.92174e-08	-1.51708	down	--	--	Cellular Component: integral component of membrane (GO:0016021);;	--	--	--	--	--	--	--	--	uncharacterized protein LOC8078742 [Sorghum bicolor]
Sobic.001G401200.v3.2	96.0211	103.943	105.947	15.318	11.6005	15.9323	1.21333e-154	-2.84371	down	--	--	Molecular Function: protein phosphatase inhibitor activity (GO:0004864);; Cellular Component: nucleus (GO:0005634);; Cellular Component: cytoplasm (GO:0005737);; Biological Process: defense response (GO:0006952);; Biological Process: response to biotic stimulus (GO:0009607);; Biological Process: abscisic acid-activated signaling pathway (GO:0009738);; Molecular Function: abscisic acid binding (GO…	--	--	--	--	Pathogenesis-related protein Bet v 1 family	Pathogenesis-related protein 1 OS=Asparagus officinalis OX=4686 GN=PR1 PE=2 SV=1	J	Translation, ribosomal structure and biogenesis	pathogenesis-related protein 1 [Sorghum bicolor]
Sobic.003G380400.v3.2	8.47394	8.104	7.94213	24.4773	25.2189	25.757	6.08018e-82	1.55042	up	--	--	Cellular Component: integral component of membrane (GO:0016021);;	--	--	--	--	--	--	--	--	uncharacterized protein LOC8061478 [Sorghum bicolor]
Sobic.001G138200.v3.2	0.324245	0.396433	0.444965	4.02628	3.87687	3.89899	2.66866e-32	2.93035	up	[M]	Cell wall/membrane/envelope biogenesis	Cellular Component: Golgi apparatus (GO:0005794);; Molecular Function: transferase activity, transferring glycosyl groups (GO:0016757);;	K20893|1.4e-198|sbi:8054176|K20893 probable galacturonosyltransferase-like 1 [EC:2.4.1.-] | (RefSeq) probable galacturonosyltransferase-like 1	--	--	--	Glycosyl transferase family 8	Probable galacturonosyltransferase-like 1 OS=Arabidopsis thaliana OX=3702 GN=GATL1 PE=2 SV=1	G	Carbohydrate transport and metabolism	probable galacturonosyltransferase-like 1 [Sorghum bicolor]
Sobic.003G328900.v3.2	0.742185	1.10211	1.22039	0.288652	0.551085	0.41808	0.0042471	-1.02166	down	--	--	Molecular Function: serine-type endopeptidase activity (GO:0004252);; Cellular Component: integral component of membrane (GO:0016021);;	--	--	[S]	Function unknown	UBA/TS-N domain	Rhomboid-like protein 20 OS=Arabidopsis thaliana OX=3702 GN=RBL20 PE=2 SV=1	S	Function unknown	rhomboid-like protein 20 [Sorghum bicolor]
Sobic.001G194000.v3.2	0.073223	0.936946	1.25174	2.75306	2.28485	2.79359	0.00848478	1.1398	up	--	--	--	--	--	--	--	--	--	--	--	uncharacterized protein LOC8065693 [Sorghum bicolor]
Sobic.002G286100.v3.2	1.40192	1.72333	1.34198	3.67995	3.21333	3.04662	2.36593e-08	1.04027	up	--	--	Biological Process: protein localization (GO:0008104);; Biological Process: protein transport (GO:0015031);;	K19476|4.8e-258|sbi:8064444|K19476 vacuolar protein sorting-associated protein IST1 | (RefSeq) uncharacterized protein LOC8064444	Endocytosis (ko04144)	[Z]	Cytoskeleton	Regulator of Vps4 activity in the MVB pathway	--	Z	Cytoskeleton	uncharacterized protein LOC8064444 [Sorghum bicolor]
Sobic.010G075600.v3.2	1.02258	1.44924	1.22556	0.231557	0.351497	0	0.000130772	-1.613	down	--	--	Cellular Component: integral component of membrane (GO:0016021);;	--	--	--	--	--	--	--	--	hypothetical protein SORBI_3010G075600 [Sorghum bicolor]
Sobic.003G083200.v3.2	11.5916	15.8442	15.8283	32.9925	34.3665	34.3144	3.28784e-28	1.16895	up	--	--	Molecular Function: transcription factor activity, sequence-specific DNA binding (GO:0003700);; Molecular Function: calmodulin binding (GO:0005516);; Cellular Component: nucleus (GO:0005634);; Molecular Function: sequence-specific DNA binding (GO:0043565);; Biological Process: regulation of salicylic acid biosynthetic process (GO:0080142);;	--	--	--	--	Calmodulin binding protein-like	Calmodulin-binding protein 60 B OS=Arabidopsis thaliana OX=3702 GN=CBP60B PE=2 SV=1	S	Function unknown	protein SAR DEFICIENT 1 [Sorghum bicolor]
Sobic.001G209800.v3.2	0.280345	0.773819	0.981234	12.636	11.1008	12.1468	2.004e-53	3.70426	up	--	--	Cellular Component: integral component of membrane (GO:0016021);;	--	--	--	--	Late embryogenesis abundant protein	NDR1/HIN1-like protein 6 OS=Arabidopsis thaliana OX=3702 GN=NHL6 PE=1 SV=1	S	Function unknown	NDR1/HIN1-like protein 6 [Sorghum bicolor]
Sobic.003G213900.v3.2	3.28703	4.18545	3.79468	1.2878	1.79515	1.82607	5.35815e-09	-1.16619	down	--	--	Cellular Component: endoplasmic reticulum (GO:0005783);; Cellular Component: integral component of membrane (GO:0016021);;	--	--	--	--	--	--	--	--	uncharacterized protein LOC8082224 [Sorghum bicolor]
Sobic.004G076300.v3.2	11.8002	8.93245	10.107	1.81304	2.21535	1.14479	4.43348e-22	-2.3435	down	--	--	--	--	--	--	--	Domain of unknown function (DUF4228)	--	S	Function unknown	hypothetical protein SORBI_3004G076300 [Sorghum bicolor]
Sobic.002G328400.v3.2	1.77521	1.4323	1.40315	4.87519	4.65042	4.23428	2.37351e-19	1.44591	up	[T]	Signal transduction mechanisms	Molecular Function: protein serine/threonine kinase activity (GO:0004674);; Molecular Function: ATP binding (GO:0005524);; Cellular Component: plasma membrane (GO:0005886);; Biological Process: protein phosphorylation (GO:0006468);; Cellular Component: integral component of membrane (GO:0016021);;	K24104|3.4e-76|thj:104799061|K24104 GPN-loop GTPase | (RefSeq) LOW QUALITY PROTEIN: uncharacterized protein LOC104799061	--	--	--	Protein kinase domain	Cysteine-rich receptor-like protein kinase 6 OS=Oryza sativa subsp. japonica OX=39947 GN=CRK6 PE=1 SV=1	T	Signal transduction mechanisms	cysteine-rich receptor-like protein kinase 6 [Sorghum bicolor]
Sobic.010G179800.v3.2	1.72599	2.93515	2.41526	8.67227	7.10984	7.97161	6.14301e-23	1.63427	up	--	--	Cellular Component: ubiquitin ligase complex (GO:0000151);; Molecular Function: molecular_function (GO:0003674);; Molecular Function: binding (GO:0005488);; Molecular Function: protein binding (GO:0005515);; Cellular Component: cellular_component (GO:0005575);; Cellular Component: intracellular (GO:0005622);; Cellular Component: cell (GO:0005623);; Cellular Component: cytoplasm (GO:0005737);; Cel…	--	--	[R]	General function prediction only	Kelch motif	F-box/kelch-repeat protein At1g80440 OS=Arabidopsis thaliana OX=3702 GN=At1g80440 PE=2 SV=1	S	Function unknown	F-box/kelch-repeat protein At1g80440 [Sorghum bicolor]
Sobic.002G338500.v3.2	2.41812	2.61042	2.02947	5.49296	5.56549	5.43249	3.31512e-15	1.12885	up	[G]	Carbohydrate transport and metabolism	Molecular Function: sugar:proton symporter activity (GO:0005351);; Cellular Component: integral component of plasma membrane (GO:0005887);; Biological Process: glucose import (GO:0046323);;	K24193|2.5e-300|sbi:8056329|K24193 MFS transporter, SP family, sugar:H+ symporter | (RefSeq) sugar carrier protein C	--	[R]	General function prediction only	Sugar (and other) transporter	Sugar transport protein MST6 OS=Oryza sativa subsp. japonica OX=39947 GN=MST6 PE=1 SV=1	U	Intracellular trafficking, secretion, and vesicular transport	sugar carrier protein C [Sorghum bicolor]
Sobic.001G098600.v3.2	2.27457	4.47642	4.80117	9.99393	9.56546	9.5857	7.21416e-09	1.21566	up	--	--	--	--	--	--	--	--	--	--	--	uncharacterized protein LOC8085974 [Sorghum bicolor]
Sobic.005G139750.v3.2	0.09049	0.172838	0.292281	3.32351	3.15681	3.15217	8.80672e-20	3.06704	up	--	--	--	--	--	--	--	--	--	--	--	hypothetical protein SORBI_3005G139750 [Sorghum bicolor]
Sobic.006G240500.v3.2	7.73761	9.66495	9.6089	20.9303	18.3778	19.8772	8.48176e-26	1.06702	up	--	--	Molecular Function: DNA binding (GO:0003677);; Molecular Function: transcription factor activity, sequence-specific DNA binding (GO:0003700);; Cellular Component: nucleus (GO:0005634);;	K09286|1.8e-86|sbi:8068483|K09286 EREBP-like factor | (RefSeq) ethylene-responsive transcription factor ERF008	--	--	--	AP2 domain	Ethylene-responsive transcription factor ERF008 OS=Arabidopsis thaliana OX=3702 GN=ERF008 PE=2 SV=1	K	Transcription	ethylene-responsive transcription factor ERF008 [Sorghum bicolor]
Sobic.009G028500.v3.2	32.6776	40.9392	43.3859	121.496	113.494	120.147	6.75503e-72	1.53729	up	--	--	Molecular Function: metal ion binding (GO:0046872);;	K23047|5.5e-33|cann:107878347|K23047 E3 ubiquitin-protein ligase UNKL [EC:2.3.2.27] | (RefSeq) zinc finger CCCH domain-containing protein 2-like	--	[R]	General function prediction only	Zinc finger C-x8-C-x5-C-x3-H type (and similar)	Zinc finger CCCH domain-containing protein 33 OS=Oryza sativa subsp. japonica OX=39947 GN=Os05g0128200 PE=2 SV=1	S	Function unknown	zinc finger CCCH domain-containing protein 33 [Sorghum bicolor]
Sobic.003G357100.v3.2	4.71388	6.05695	6.23137	2.36037	2.41786	2.36555	1.18769e-16	-1.24499	down	--	--	Cellular Component: trans-Golgi network (GO:0005802);; Cellular Component: integral component of plasma membrane (GO:0005887);; Biological Process: sphingolipid biosynthetic process (GO:0030148);; Cellular Component: integral component of Golgi membrane (GO:0030173);; Cellular Component: integral component of endoplasmic reticulum membrane (GO:0030176);; Molecular Function: sphingomyelin synthase…	K22697|2.3e-131|lang:109338077|K22697 sphingomyelin synthase-related protein 1 | (RefSeq) phosphatidylinositol:ceramide inositolphosphotransferase 1-like	--	[S]	Function unknown	PAP2 superfamily C-terminal	Phosphatidylinositol:ceramide inositolphosphotransferase OS=Oryza sativa subsp. indica OX=39946 GN=ERH1 PE=3 SV=1	S	Function unknown	phosphatidylinositol:ceramide inositolphosphotransferase [Sorghum bicolor]
Sobic.001G416900.v3.2	6.44995	3.06358	3.00025	1.90143	1.08731	0.951135	8.00664e-05	-1.3888	down	--	--	Cellular Component: nucleosome (GO:0000786);; Cellular Component: nuclear chromatin (GO:0000790);; Molecular Function: DNA binding (GO:0003677);; Biological Process: chromatin organization (GO:0006325);; Biological Process: chromatin silencing (GO:0006342);; Molecular Function: protein heterodimerization activity (GO:0046982);;	K11251|1.1e-78|sbi:8084913|K11251 histone H2A | (RefSeq) histone H2A	--	[B]	Chromatin structure and dynamics	C-terminus of histone H2A	Histone H2A OS=Zea mays OX=4577 PE=2 SV=1	B	Chromatin structure and dynamics	histone H2A [Sorghum bicolor]
Sobic.002G130000.v3.2	8.45502	8.32662	6.97584	3.56631	2.44254	3.67927	8.12534e-14	-1.30021	down	[I]	Lipid transport and metabolism	Molecular Function: polyprenyltransferase activity (GO:0002094);; Biological Process: polyprenol biosynthetic process (GO:0016094);; Molecular Function: dehydrodolichyl diphosphate synthase activity (GO:0045547);;	K11778|2.7e-151|sbi:8061664|K11778 ditrans,polycis-polyprenyl diphosphate synthase [EC:2.5.1.87] | (RefSeq) uncharacterized protein LOC8061664 isoform X1	Terpenoid backbone biosynthesis (ko00900)	[I]	Lipid transport and metabolism	Putative undecaprenyl diphosphate synthase	Dehydrodolichyl diphosphate synthase CPT5, chloroplastic OS=Solanum lycopersicum OX=4081 GN=CPT5 PE=1 SV=1	H	Coenzyme transport and metabolism	hypothetical protein SORBI_3002G130000 [Sorghum bicolor]
Sobic.006G158266.v3.2	0.935673	1.78817	1.48505	2.92329	3.53851	2.9144	5.00206e-07	1.05221	up	[T]	Signal transduction mechanisms	Biological Process: defense response to oomycetes (GO:0002229);; Molecular Function: transmembrane receptor protein serine/threonine kinase activity (GO:0004675);; Molecular Function: ATP binding (GO:0005524);; Cellular Component: plasma membrane (GO:0005886);; Biological Process: defense response (GO:0006952);; Cellular Component: integral component of membrane (GO:0016021);; Molecular Function:…	K01176|4.9e-70|sbi:8065370|K01176 alpha-amylase [EC:3.2.1.1] | (RefSeq) alpha-amylase isozyme 2A	Starch and sucrose metabolism (ko00500)	--	--	Legume lectin domain	L-type lectin-domain containing receptor kinase SIT2 OS=Oryza sativa subsp. japonica OX=39947 GN=SIT2 PE=2 SV=2	T	Signal transduction mechanisms	L-type lectin-domain containing receptor kinase IV.1 [Sorghum bicolor]
Sobic.001G314800.v3.2	1.22853	1.18507	1.07144	3.04169	2.83895	3.20268	1.98348e-07	1.20415	up	--	--	Cellular Component: integral component of membrane (GO:0016021);;	--	--	--	--	--	--	S	Function unknown	uncharacterized protein LOC8062610 [Sorghum bicolor]
Sobic.001G021500.v3.2	11.3362	11.7082	11.5666	32.5394	31.6425	32.9821	2.00298e-135	1.42884	up	[N]	Cell motility	Cellular Component: Golgi apparatus (GO:0005794);; Cellular Component: trans-Golgi network (GO:0005802);; Cellular Component: plasma membrane (GO:0005886);; Biological Process: plant-type primary cell wall biogenesis (GO:0009833);; Cellular Component: integral component of membrane (GO:0016021);; Molecular Function: cellulose synthase activity (GO:0016759);; Molecular Function: cellulose synthase…	K10999|0.0e+00|sbi:8080185|K10999 cellulose synthase A [EC:2.4.1.12] | (RefSeq) probable cellulose synthase A catalytic subunit 5 [UDP-forming]	--	--	--	Cellulose synthase	Probable cellulose synthase A catalytic subunit 5 [UDP-forming] OS=Oryza sativa subsp. indica OX=39946 GN=CESA5 PE=3 SV=1	M	Cell wall/membrane/envelope biogenesis	probable cellulose synthase A catalytic subunit 5 [UDP-forming] [Sorghum bicolor]
Sobic.009G100200.v3.2	7.42005	9.60201	8.20243	2.20134	2.11246	2.43724	4.51345e-38	-1.88866	down	--	--	Biological Process: response to reactive oxygen species (GO:0000302);; Biological Process: response to acid chemical (GO:0001101);; Biological Process: response to molecule of fungal origin (GO:0002238);; Biological Process: response to stress (GO:0006950);; Biological Process: response to oxidative stress (GO:0006979);; Biological Process: multicellular organism development (GO:0007275);; Biolog…	--	--	--	--	Wound-induced protein WI12	Wound-induced protein 1 OS=Solanum tuberosum OX=4113 GN=WUN1 PE=2 SV=1	S	Function unknown	uncharacterized protein LOC8061318 [Sorghum bicolor]
Sobic.005G039100.v3.2	2.64007	3.03128	2.73077	0.807051	0.6976	0.96948	6.12703e-10	-1.62313	down	--	--	--	--	--	--	--	--	--	--	--	uncharacterized protein LOC8070638 [Sorghum bicolor]
Sobic.002G274500.v3.2	0.096363	0.101453	0.089567	1.46006	1.69897	1.22613	2.5043e-25	3.12678	up	--	--	Molecular Function: DNA binding (GO:0003677);; Cellular Component: nucleus (GO:0005634);; Biological Process: positive regulation of transcription, DNA-templated (GO:0045893);;	--	--	--	--	Domain of unknown function (DUF702)	Protein SHORT INTERNODES OS=Arabidopsis thaliana OX=3702 GN=SHI PE=1 SV=1	S	Function unknown	protein SHI RELATED SEQUENCE 1-like [Sorghum bicolor]
Sobic.005G004300.v3.2	22.6571	26.6965	24.3755	11.7184	12.831	11.7578	4.05088e-34	-1.05159	down	--	--	Molecular Function: protein kinase activity (GO:0004672);; Molecular Function: ATP binding (GO:0005524);; Cellular Component: integral component of membrane (GO:0016021);;	K13416|4.5e-25|ccaj:109804866|K13416 brassinosteroid insensitive 1-associated receptor kinase 1 [EC:2.7.10.1 2.7.11.1] | (RefSeq) BRASSINOSTEROID INSENSITIVE 1-associated receptor kinase 1-like isoform X1	MAPK signaling pathway - plant (ko04016);; Plant hormone signal transduction (ko04075);; Plant-pathogen interaction (ko04626)	--	--	Protein tyrosine and serine/threonine kinase	Protein MALE DISCOVERER 2 OS=Arabidopsis thaliana OX=3702 GN=MDIS2 PE=1 SV=1	T	Signal transduction mechanisms	protein MALE DISCOVERER 2-like [Sorghum bicolor]
Sobic.003G305250.v3.2	2.13201	2.78395	2.51645	5.89801	5.65618	5.19583	2.34251e-07	1.05877	up	--	--	Cellular Component: integral component of membrane (GO:0016021);;	--	--	--	--	--	--	--	--	hypothetical protein SORBI_3003G305250 [Sorghum bicolor]
Sobic.004G245900.v3.2	1.31031	1.07581	1.22966	9.8517	9.37715	10.6187	1.88809e-70	2.84678	up	--	--	--	--	--	--	--	--	--	--	--	uncharacterized protein LOC8068611 [Sorghum bicolor]
Sobic.004G165200.v3.2	19.4298	17.345	17.5587	4.55846	3.96801	4.25113	1.75932e-69	-2.10101	down	[I]	Lipid transport and metabolism	--	--	--	--	--	alpha/beta hydrolase fold	--	S	Function unknown	uncharacterized protein LOC8059627 [Sorghum bicolor]
Sorghum_bicolor_newGene_648	0	0	0	1.65163	3.09125	2.43586	3.00107e-44	5.0452	up	--	--	Biological Process: proteolysis (GO:0006508);; Molecular Function: cysteine-type peptidase activity (GO:0008234);;	K08592|6.0e-114|sbi:110435512|K08592 sentrin-specific protease 1 [EC:3.4.22.68] | (RefSeq) ubiquitin-like-specific protease ESD4 isoform X1	--	[O]	Posttranslational modification, protein turnover, chaperones	Ulp1 protease family, C-terminal catalytic domain	Ubiquitin-like-specific protease ESD4 OS=Arabidopsis thaliana OX=3702 GN=ESD4 PE=1 SV=1	--	--	ubiquitin-like-specific protease ESD4 isoform X1 [Sorghum bicolor]
Sobic.005G137300.v3.2	46.4495	33.6788	32.1584	2.64266	2.94666	2.74414	1.68183e-122	-3.66195	down	[Q]	Secondary metabolites biosynthesis, transport and catabolism	Biological Process: biosynthetic process (GO:0009058);; Molecular Function: transferase activity, transferring acyl groups other than amino-acyl groups (GO:0016747);;	K00660|1.5e-228|sbi:8064820|K00660 chalcone synthase [EC:2.3.1.74] | (RefSeq) chalcone synthase 6	Flavonoid biosynthesis (ko00941);; Circadian rhythm - plant (ko04712)	--	--	Chalcone and stilbene synthases, N-terminal domain	Chalcone synthase 6 OS=Sorghum bicolor OX=4558 GN=CHS6 PE=3 SV=1	H	Coenzyme transport and metabolism	chalcone synthase 6 [Sorghum bicolor]
Sobic.001G535600.v3.2	10.6618	16.5516	17.5723	35.636	30.9968	33.8467	2.19638e-12	1.08567	up	--	--	Biological Process: lipid transport (GO:0006869);;	--	--	--	--	Probable lipid transfer	Non-specific lipid-transfer protein 2 OS=Oryza sativa subsp. indica OX=39946 GN=LTP-2 PE=3 SV=2	S	Function unknown	hypothetical protein SORBI_3001G535600 [Sorghum bicolor]
Sobic.001G351000.v3.2	2.87196	1.75985	1.59964	0.212208	0.241873	0.176998	4.9287e-24	-2.85874	down	[E]	Amino acid transport and metabolism	Molecular Function: 3-deoxy-7-phosphoheptulonate synthase activity (GO:0003849);; Biological Process: aromatic amino acid family biosynthetic process (GO:0009073);; Biological Process: chorismate biosynthetic process (GO:0009423);; Cellular Component: chloroplast (GO:0009507);;	K01626|1.9e-298|sbi:8077116|K01626 3-deoxy-7-phosphoheptulonate synthase [EC:2.5.1.54] | (RefSeq) phospho-2-dehydro-3-deoxyheptonate aldolase 1, chloroplastic	Phenylalanine, tyrosine and tryptophan biosynthesis (ko00400);; Biosynthesis of amino acids (ko01230)	--	--	Class-II DAHP synthetase family	Phospho-2-dehydro-3-deoxyheptonate aldolase 1, chloroplastic OS=Oryza sativa subsp. japonica OX=39947 GN=DAHPS1 PE=2 SV=2	E	Amino acid transport and metabolism	phospho-2-dehydro-3-deoxyheptonate aldolase 1, chloroplastic [Sorghum bicolor]
Sobic.008G042900.v3.2	2.10956	2.13412	2.13374	7.78843	7.92842	7.72129	6.32403e-39	1.77268	up	--	--	Cellular Component: plasmodesma (GO:0009506);; Cellular Component: integral component of membrane (GO:0016021);; Cellular Component: anchored component of plasma membrane (GO:0046658);;	--	--	--	--	Late embryogenesis abundant protein	--	S	Function unknown	NDR1/HIN1-like protein 3 [Sorghum bicolor]
Sobic.003G360800.v3.2	3.21246	3.91357	4.74798	17.7536	15.336	17.1389	3.80294e-61	1.99046	up	--	--	--	--	--	--	--	Tetratricopeptide repeat	--	S	Function unknown	uncharacterized protein LOC8058931 [Sorghum bicolor]
Sobic.009G034300.v3.2	5.54317	6.98915	5.48161	2.18613	2.47232	2.1825	3.96523e-19	-1.38542	down	--	--	Molecular Function: N-acyltransferase activity (GO:0016410);;	K19861|3.9e-41|dosa:Os07t0244200-01|K19861 benzyl alcohol O-benzoyltransferase [EC:2.3.1.196 2.3.1.232] | (RefSeq) Os07g0244200; Transferase family protein.	--	--	--	Transferase family	Acyl transferase 4 OS=Oryza sativa subsp. japonica OX=39947 GN=AT4 PE=1 SV=1	S	Function unknown	acyl transferase 4 [Sorghum bicolor]
Sobic.010G174300.v3.2	0.28247	0.517494	0.647756	1.07545	1.38019	1.38541	4.08465e-06	1.2321	up	--	--	Cellular Component: integral component of membrane (GO:0016021);;	--	--	--	--	Plant protein of unknown function	UPF0481 protein At3g47200 OS=Arabidopsis thaliana OX=3702 GN=At3g47200 PE=2 SV=1	S	Function unknown	hypothetical protein SORBI_3010G174300 [Sorghum bicolor]
Sobic.003G146100.v3.2	1.3318	0.978204	0.989014	2.68668	2.68867	2.39287	2.6866e-08	1.10015	up	[H]	Coenzyme transport and metabolism	Molecular Function: methyltransferase activity (GO:0008168);;	K08869|1.7e-31|apro:F751_5669|K08869 aarF domain-containing kinase | (RefSeq) putative aarF domain-containing protein kinase 1	--	[R]	General function prediction only	Methyltransferase domain	--	Q	Secondary metabolites biosynthesis, transport and catabolism	putative methyltransferase DDB_G0268948 [Sorghum bicolor]
Sobic.004G167300.v3.2	5.79477	7.07292	6.30469	14.8614	13.5373	15.1552	1.85828e-24	1.11068	up	--	--	Cellular Component: integral component of membrane (GO:0016021);;	--	--	--	--	--	Probable F-box protein At2g36090 OS=Arabidopsis thaliana OX=3702 GN=At2g36090 PE=2 SV=1	--	--	probable F-box protein At2g36090 [Sorghum bicolor]
Sobic.010G272101.v3.2	3.22569	3.54387	4.08206	8.47551	8.51942	7.70647	3.22485e-17	1.11574	up	--	--	Cellular Component: exocyst (GO:0000145);; Biological Process: exocytosis (GO:0006887);; Biological Process: protein transport (GO:0015031);;	K07195|4.3e-06|jre:108994376|K07195 exocyst complex component 7 | (RefSeq) exocyst complex component EXO70B1	--	--	--	Exo70 exocyst complex subunit	--	U	Intracellular trafficking, secretion, and vesicular transport	hypothetical protein SORBI_3010G272101 [Sorghum bicolor]
Sobic.002G271100.v3.2	0.719969	0.568183	0.726426	0.260663	0.25688	0.119555	4.40817e-06	-1.42153	down	--	--	Molecular Function: RNA polymerase II core promoter proximal region sequence-specific DNA binding (GO:0000978);; Molecular Function: transcription factor activity, sequence-specific DNA binding (GO:0003700);; Cellular Component: nucleus (GO:0005634);; Biological Process: cellular response to heat (GO:0034605);; Cellular Component: host cell nucleus (GO:0042025);; Molecular Function: sequence-spec…	K09419|1.5e-191|sbi:110433170|K09419 heat shock transcription factor, other eukaryote | (RefSeq) heat stress transcription factor B-2c	--	[K]	Transcription	HSF-type DNA-binding	Heat stress transcription factor B-2c OS=Oryza sativa subsp. japonica OX=39947 GN=HSFB2C PE=2 SV=1	K	Transcription	heat stress transcription factor B-2c [Sorghum bicolor]
Sobic.001G398500.v3.2	0	0.009932	0.037288	1.31476	1.0832	1.15623	1.45626e-54	4.82169	up	--	--	--	--	--	--	--	Cotton fibre expressed protein	--	S	Function unknown	uncharacterized protein LOC8081091 [Sorghum bicolor]
Sobic.004G241100.v3.2	0.90239	1.17305	1.47998	3.48723	2.91593	3.62629	1.80292e-16	1.39101	up	--	--	--	--	--	--	--	--	--	--	--	uncharacterized protein LOC8075719 [Sorghum bicolor]
Sobic.004G312500.v3.2	6.97894	8.29162	8.34746	3.54273	3.41737	3.11633	1.86798e-32	-1.25234	down	[C]	Energy production and conversion	Cellular Component: cytosol (GO:0005829);; Biological Process: nitric oxide biosynthetic process (GO:0006809);; Molecular Function: nitrate reductase (NADH) activity (GO:0009703);; Molecular Function: heme binding (GO:0020037);; Molecular Function: molybdenum ion binding (GO:0030151);; Biological Process: nitrate assimilation (GO:0042128);; Molecular Function: molybdopterin cofactor binding (GO:0…	K10534|0.0e+00|sbi:8078943|K10534 nitrate reductase (NAD(P)H) [EC:1.7.1.1 1.7.1.2 1.7.1.3] | (RefSeq) nitrate reductase [NAD(P)H]	Nitrogen metabolism (ko00910)	[C]	Energy production and conversion	Mo-co oxidoreductase dimerisation domain	Nitrate reductase [NAD(P)H] OS=Hordeum vulgare OX=4513 GN=NAR-7 PE=2 SV=1	C	Energy production and conversion	nitrate reductase [NAD(P)H] [Sorghum bicolor]
Sobic.001G213500.v3.2	2.44099	3.27875	2.56293	0.912172	0.923395	0.683472	6.02139e-12	-1.59199	down	--	--	Cellular Component: integral component of membrane (GO:0016021);;	--	--	--	--	--	--	--	--	uncharacterized protein LOC8067392 [Sorghum bicolor]
Sobic.001G420100.v3.2	30.949	29.5253	27.0161	140.003	135.532	137.092	3.5616e-155	2.15973	up	[O]	Posttranslational modification, protein turnover, chaperones	Molecular Function: ATP binding (GO:0005524);; Cellular Component: cytoplasm (GO:0005737);; Biological Process: response to unfolded protein (GO:0006986);; Molecular Function: ATPase activity (GO:0016887);; Molecular Function: heat shock protein binding (GO:0031072);; Biological Process: cellular response to unfolded protein (GO:0034620);; Biological Process: protein refolding (GO:0042026);; Mole…	K03283|0.0e+00|sbi:8084930|K03283 heat shock 70kDa protein 1/2/6/8 | (RefSeq) heat shock cognate 70 kDa protein 2	Spliceosome (ko03040);; Protein processing in endoplasmic reticulum (ko04141);; Endocytosis (ko04144)	[O]	Posttranslational modification, protein turnover, chaperones	Hsp70 protein	Heat shock 70 kDa protein 4 OS=Arabidopsis thaliana OX=3702 GN=HSP70-4 PE=1 SV=1	O	Posttranslational modification, protein turnover, chaperones	heat shock cognate 70 kDa protein 2 [Sorghum bicolor]
Sobic.010G006350.v3.2	0.913033	1.78262	1.63043	4.87043	3.52688	2.70963	0.000190264	1.09911	up	--	--	--	--	--	--	--	--	--	--	--	hypothetical protein SORBI_3010G006350 [Sorghum bicolor]
Sobic.004G087100.v3.2	9.84907	10.4021	10.5374	2.2521	1.70863	1.89952	1.06626e-77	-2.3918	down	--	--	Molecular Function: UDP-glycosyltransferase activity (GO:0008194);; Cellular Component: intracellular membrane-bounded organelle (GO:0043231);;	K13496|3.9e-290|sbi:8071663|K13496 UDP-glucosyltransferase 73C [EC:2.4.1.-] | (RefSeq) UDP-glycosyltransferase 73C1	Zeatin biosynthesis (ko00908)	[GC]	Carbohydrate transport and metabolism;; Energy production and conversion	UDP-glucoronosyl and UDP-glucosyl transferase	UDP-glycosyltransferase 73C3 OS=Arabidopsis thaliana OX=3702 GN=UGT73C3 PE=2 SV=1	--	--	UDP-glycosyltransferase 73C1 [Sorghum bicolor]
Sobic.008G129000.v3.2	5.91546	5.55968	5.86385	29.7081	30.8736	29.931	2.41209e-156	2.3018	up	--	--	Cellular Component: trans-Golgi network (GO:0005802);; Cellular Component: integral component of plasma membrane (GO:0005887);; Biological Process: sphingolipid biosynthetic process (GO:0030148);; Cellular Component: integral component of Golgi membrane (GO:0030173);; Cellular Component: integral component of endoplasmic reticulum membrane (GO:0030176);; Molecular Function: sphingomyelin synthase…	K22697|1.1e-128|nnu:104597051|K22697 sphingomyelin synthase-related protein 1 | (RefSeq) phosphatidylinositol:ceramide inositolphosphotransferase-like	--	[S]	Function unknown	PAP2 superfamily C-terminal	Phosphatidylinositol:ceramide inositolphosphotransferase OS=Oryza sativa subsp. indica OX=39946 GN=ERH1 PE=3 SV=1	S	Function unknown	phosphatidylinositol:ceramide inositolphosphotransferase-like [Sorghum bicolor]
Sobic.002G237600.v3.2	1.7159	1.99608	2.30489	0.792839	0.942764	0.946556	1.54271e-09	-1.13617	down	[Q]	Secondary metabolites biosynthesis, transport and catabolism	Biological Process: lipid metabolic process (GO:0006629);; Biological Process: suberin biosynthetic process (GO:0010345);; Biological Process: long-chain fatty-acyl-CoA metabolic process (GO:0035336);; Cellular Component: intracellular membrane-bounded organelle (GO:0043231);; Molecular Function: fatty-acyl-CoA reductase (alcohol-forming) activity (GO:0080019);;	K13356|6.2e-285|sbi:8063746|K13356 alcohol-forming fatty acyl-CoA reductase [EC:1.2.1.84] | (RefSeq) fatty acyl-CoA reductase 1	Cutin, suberine and wax biosynthesis (ko00073);; Peroxisome (ko04146)	[I]	Lipid transport and metabolism	Male sterility protein	Fatty acyl-CoA reductase 1 OS=Arabidopsis thaliana OX=3702 GN=FAR1 PE=1 SV=1	I	Lipid transport and metabolism	fatty acyl-CoA reductase 1 [Sorghum bicolor]
Sobic.003G421100.v3.2	0.966341	1.82443	1.29907	3.34537	2.76197	3.07215	8.36723e-07	1.04873	up	[C]	Energy production and conversion	Biological Process: cytokinin metabolic process (GO:0009690);; Molecular Function: cytokinin dehydrogenase activity (GO:0019139);; Molecular Function: FAD binding (GO:0071949);;	K00279|1.5e-308|sbi:8081320|K00279 cytokinin dehydrogenase [EC:1.5.99.12] | (RefSeq) cytokinin dehydrogenase 4	Zeatin biosynthesis (ko00908)	[C]	Energy production and conversion	Cytokinin dehydrogenase 1, FAD and cytokinin binding	Cytokinin dehydrogenase 4 OS=Oryza sativa subsp. japonica OX=39947 GN=CKX4 PE=2 SV=1	C	Energy production and conversion	cytokinin dehydrogenase 4 [Sorghum bicolor]
Sobic.001G115300.v3.2	4.14975	2.83242	2.13132	1.23865	1.51572	1.14093	4.92999e-05	-1.13377	down	--	--	Molecular Function: RNA binding (GO:0003723);;	--	--	--	--	RNA recognition motif. (a.k.a. RRM, RBD, or RNP domain)	Binding partner of ACD11 1 OS=Arabidopsis thaliana OX=3702 GN=BPA1 PE=1 SV=1	A	RNA processing and modification	binding partner of ACD11 1 isoform X1 [Sorghum bicolor]
Sobic.001G424400.v3.2	0.177594	0.080795	0.211228	0.658325	0.607707	0.540714	4.9614e-08	1.61082	up	[T]	Signal transduction mechanisms	Molecular Function: protein serine/threonine phosphatase activity (GO:0004722);; Molecular Function: magnesium-dependent protein serine/threonine phosphatase activity (GO:0004724);; Cellular Component: nucleus (GO:0005634);; Cellular Component: cytosol (GO:0005829);; Biological Process: abscisic acid-activated signaling pathway (GO:0009738);; Biological Process: seed germination (GO:0009845);; Mo…	K14497|4.5e-209|sbi:8084948|K14497 protein phosphatase 2C [EC:3.1.3.16] | (RefSeq) probable protein phosphatase 2C 30	MAPK signaling pathway - plant (ko04016);; Plant hormone signal transduction (ko04075)	[T]	Signal transduction mechanisms	Protein phosphatase 2C	Probable protein phosphatase 2C 30 OS=Oryza sativa subsp. japonica OX=39947 GN=PP2C30 PE=1 SV=1	T	Signal transduction mechanisms	probable protein phosphatase 2C 30 [Sorghum bicolor]
Sobic.004G015400.v3.2	5.22209	9.32159	9.55443	35.6748	30.928	33.1825	9.85137e-31	1.92499	up	[IQ]	Lipid transport and metabolism;; Secondary metabolites biosynthesis, transport and catabolism	Molecular Function: catalytic activity (GO:0003824);;	K23618|3.5e-157|ats:109774603|K23618 acyl-activating enzyme 11/12 [EC:6.2.1.2 6.2.1.-] | (RefSeq) LOC109774603; benzoate--CoA ligase, peroxisomal-like	--	[I]	Lipid transport and metabolism	AMP-binding enzyme	Probable acyl-activating enzyme 1, peroxisomal OS=Arabidopsis thaliana OX=3702 GN=AAE1 PE=2 SV=1	I	Lipid transport and metabolism	probable acyl-activating enzyme 1, peroxisomal [Sorghum bicolor]
Sobic.005G005200.v3.2	0.196235	0.639193	0.435616	1.44217	1.2766	1.69404	9.56446e-06	1.48429	up	--	--	Cellular Component: membrane (GO:0016020);; Cellular Component: integral component of membrane (GO:0016021);;	--	--	--	--	Nodulin-like	Protein NUCLEAR FUSION DEFECTIVE 4 OS=Arabidopsis thaliana OX=3702 GN=NFD4 PE=3 SV=1	S	Function unknown	hypothetical protein SORBI_3005G005200 [Sorghum bicolor]
Sobic.001G526900.v3.2	12.6207	16.9162	17.3862	3.28807	3.01577	3.15046	9.56442e-70	-2.30061	down	[Q]	Secondary metabolites biosynthesis, transport and catabolism	Molecular Function: metal ion binding (GO:0046872);; Molecular Function: dioxygenase activity (GO:0051213);;	K24028|3.3e-197|sbi:8085720|K24028 salicylic acid 3-hydroxylase [EC:1.14.11.-] | (RefSeq) protein DOWNY MILDEW RESISTANCE 6	--	[QR]	Secondary metabolites biosynthesis, transport and catabolism;; General function prediction only	2OG-Fe(II) oxygenase superfamily	Flavanone 3-dioxygenase 2 OS=Oryza sativa subsp. japonica OX=39947 GN=F3H-2 PE=1 SV=1	Q	Secondary metabolites biosynthesis, transport and catabolism	protein DOWNY MILDEW RESISTANCE 6 [Sorghum bicolor]
Sobic.009G012900.v3.2	9.2674	9.23901	10.3332	5.08306	4.36694	4.79646	2.67084e-27	-1.05688	down	--	--	Cellular Component: integral component of membrane (GO:0016021);;	K13466|2.9e-76|zju:107423984|K13466 EIX receptor 1/2 | (RefSeq) receptor-like protein EIX2	Plant-pathogen interaction (ko04626)	[R]	General function prediction only	Leucine rich repeat	Receptor-like protein EIX1 OS=Solanum lycopersicum OX=4081 GN=EIX1 PE=2 SV=2	S	Function unknown	hypothetical protein SORBI_3009G012900 [Sorghum bicolor]
Sobic.002G021132.v3.2	4.73124	2.87896	2.73883	1.11704	1.03307	1.22956	3.99575e-07	-1.46757	down	--	--	Cellular Component: extracellular region (GO:0005576);; Molecular Function: growth factor activity (GO:0008083);; Biological Process: cell proliferation (GO:0008283);; Cellular Component: integral component of membrane (GO:0016021);;	--	--	--	--	Phytosulfokine precursor protein (PSK)	Phytosulfokines 4 OS=Oryza sativa subsp. japonica OX=39947 GN=PSK4 PE=1 SV=1	S	Function unknown	hypothetical protein SORBI_3002G021132 [Sorghum bicolor]
Sobic.009G129000.v3.2	5.1863	4.97379	5.48886	11.9848	13.3191	14.0625	7.75255e-30	1.25401	up	--	--	Biological Process: protein ubiquitination (GO:0016567);; Molecular Function: ubiquitin protein ligase activity (GO:0061630);;	K10604|4.0e-73|spen:107031539|K10604 E3 ubiquitin-protein ligase MGRN1 [EC:2.3.2.27] | (RefSeq) probable E3 ubiquitin-protein ligase LOG2	Ubiquitin mediated proteolysis (ko04120)	[O]	Posttranslational modification, protein turnover, chaperones	Zinc finger, C3HC4 type (RING finger)	Probable E3 ubiquitin-protein ligase LUL4 OS=Arabidopsis thaliana OX=3702 GN=LUL4 PE=2 SV=1	O	Posttranslational modification, protein turnover, chaperones	probable E3 ubiquitin-protein ligase LUL3 [Sorghum bicolor]
Sobic.003G250340.v3.2	5.59819	7.1934	7.44585	28.9187	26.7497	28.9869	1.43915e-91	1.98962	up	[R]	General function prediction only	Molecular Function: GTPase activity (GO:0003924);; Molecular Function: GTP binding (GO:0005525);; Biological Process: intracellular protein transport (GO:0006886);; Cellular Component: endomembrane system (GO:0012505);; Biological Process: Rab protein signal transduction (GO:0032482);;	K07976|3.7e-120|sbi:8080822|K07976 Rab family, other | (RefSeq) ras-related protein RABA1f	--	[U]	Intracellular trafficking, secretion, and vesicular transport	Ras family	Ras-related protein RABA1f OS=Arabidopsis thaliana OX=3702 GN=RABA1F PE=2 SV=1	U	Intracellular trafficking, secretion, and vesicular transport	ras-related protein RABA1f [Sorghum bicolor]
Sobic.001G038300.v3.2	0.247671	0.338325	0.246812	0.81258	0.845536	0.8994	1.19515e-05	1.32795	up	--	--	Cellular Component: Golgi apparatus (GO:0005794);; Molecular Function: O-acetyltransferase activity (GO:0016413);;	K23877|7.4e-39|dct:110108266|K23877 xyloglucan O-acetyltransferase | (RefSeq) protein ALTERED XYLOGLUCAN 4	--	--	--	GDSL/SGNH-like Acyl-Esterase family found in Pmr5 and Cas1p	Protein trichome birefringence-like 33 OS=Arabidopsis thaliana OX=3702 GN=TBL33 PE=2 SV=1	S	Function unknown	protein trichome birefringence-like 33 [Sorghum bicolor]
Sobic.001G401000.v3.2	47.7452	44.5905	45.186	7.94318	8.71304	8.82209	2.63269e-114	-2.43661	down	--	--	Molecular Function: protein phosphatase inhibitor activity (GO:0004864);; Cellular Component: nucleus (GO:0005634);; Cellular Component: cytoplasm (GO:0005737);; Biological Process: defense response (GO:0006952);; Biological Process: response to biotic stimulus (GO:0009607);; Biological Process: abscisic acid-activated signaling pathway (GO:0009738);; Molecular Function: abscisic acid binding (GO…	--	--	--	--	Pathogenesis-related protein Bet v 1 family	Pathogenesis-related protein 1 OS=Asparagus officinalis OX=4686 GN=PR1 PE=2 SV=1	J	Translation, ribosomal structure and biogenesis	pathogenesis-related protein 1-like [Sorghum bicolor]
Sobic.003G034000.v3.2	0.351884	0.396151	0.496646	2.0567	2.40704	3.31677	8.23942e-18	2.28497	up	--	--	Cellular Component: integral component of membrane (GO:0016021);;	K18266|1.6e-141|jcu:105647667|K18266 protein NDRG1 | (RefSeq) pollen-specific protein SF21	--	[S]	Function unknown	Ndr family	Protein NDL2 OS=Arabidopsis thaliana OX=3702 GN=NDL2 PE=1 SV=1	S	Function unknown	pollen-specific protein SF21 [Sorghum bicolor]
Sobic.003G202200.v3.2	5.67166	7.79517	8.21819	38.2025	37.5323	37.7759	2.2881e-89	2.27118	up	[R]	General function prediction only	Cellular Component: nucleus (GO:0005634);; Cellular Component: cytosol (GO:0005829);; Biological Process: cytokinin biosynthetic process (GO:0009691);; Molecular Function: hydrolase activity, hydrolyzing N-glycosyl compounds (GO:0016799);; Biological Process: regulation of meristem development (GO:0048509);;	K22522|1.1e-136|sbi:8082460|K22522 cytokinin riboside 5'-monophosphate phosphoribohydrolase [EC:3.2.2.-] | (RefSeq) cytokinin riboside 5'-monophosphate phosphoribohydrolase LOG	--	--	--	Possible lysine decarboxylase	Cytokinin riboside 5'-monophosphate phosphoribohydrolase LOG OS=Oryza sativa subsp. japonica OX=39947 GN=LOG PE=1 SV=1	G	Carbohydrate transport and metabolism	cytokinin riboside 5'-monophosphate phosphoribohydrolase LOG [Sorghum bicolor]
Sobic.005G054900.v3.2	0.177779	0.141495	0.098022	0.539956	0.483336	0.606852	6.52115e-06	1.50504	up	[I]	Lipid transport and metabolism	Molecular Function: long-chain fatty acid-CoA ligase activity (GO:0004467);; Cellular Component: endoplasmic reticulum (GO:0005783);; Cellular Component: membrane (GO:0016020);;	K01897|0.0e+00|sbi:8072741|K01897 long-chain acyl-CoA synthetase [EC:6.2.1.3] | (RefSeq) long chain acyl-CoA synthetase 9, chloroplastic	Fatty acid biosynthesis (ko00061);; Fatty acid degradation (ko00071);; Fatty acid metabolism (ko01212);; Peroxisome (ko04146)	[I]	Lipid transport and metabolism	AMP-binding enzyme	Long chain acyl-CoA synthetase 9, chloroplastic OS=Arabidopsis thaliana OX=3702 GN=LACS9 PE=1 SV=1	I	Lipid transport and metabolism	long chain acyl-CoA synthetase 9, chloroplastic [Sorghum bicolor]
Sobic.001G231600.v3.2	5.39179	4.19927	5.54722	2.71961	1.70324	2.5718	5.25278e-06	-1.08634	down	[IQR]	Lipid transport and metabolism;; Secondary metabolites biosynthesis, transport and catabolism;; General function prediction only	--	K00059|3.3e-136|sbi:8059285|K00059 3-oxoacyl-[acyl-carrier protein] reductase [EC:1.1.1.100] | (RefSeq) NADPH-dependent aldehyde reductase-like protein, chloroplastic	Fatty acid biosynthesis (ko00061);; Biotin metabolism (ko00780);; Fatty acid metabolism (ko01212)	[R]	General function prediction only	Enoyl-(Acyl carrier protein) reductase	NADPH-dependent aldehyde reductase-like protein, chloroplastic OS=Arabidopsis thaliana OX=3702 GN=At3g03980 PE=3 SV=1	Q	Secondary metabolites biosynthesis, transport and catabolism	NADPH-dependent aldehyde reductase-like protein, chloroplastic [Sorghum bicolor]
Sobic.001G111000.v3.2	30.8789	34.1299	31.385	12.939	11.2052	11.1861	7.46883e-66	-1.48371	down	[E]	Amino acid transport and metabolism	Molecular Function: glutamate decarboxylase activity (GO:0004351);; Cellular Component: cytosol (GO:0005829);; Biological Process: glutamate catabolic process (GO:0006538);; Molecular Function: pyridoxal phosphate binding (GO:0030170);;	K01580|1.9e-289|sbi:8063364|K01580 glutamate decarboxylase [EC:4.1.1.15] | (RefSeq) glutamate decarboxylase 1	Alanine, aspartate and glutamate metabolism (ko00250);; beta-Alanine metabolism (ko00410);; Taurine and hypotaurine metabolism (ko00430);; Butanoate metabolism (ko00650)	[E]	Amino acid transport and metabolism	Pyridoxal-dependent decarboxylase conserved domain	Glutamate decarboxylase 1 OS=Arabidopsis thaliana OX=3702 GN=GAD1 PE=1 SV=2	E	Amino acid transport and metabolism	glutamate decarboxylase 1 [Sorghum bicolor]
Sobic.003G164800.v3.2	37.062	58.1309	55.9213	18.0746	15.2554	20.034	1.38796e-23	-1.49711	down	[O]	Posttranslational modification, protein turnover, chaperones	Molecular Function: glutathione transferase activity (GO:0004364);; Cellular Component: cytoplasm (GO:0005737);; Biological Process: glutathione metabolic process (GO:0006749);; Molecular Function: glutathione binding (GO:0043295);;	K00799|1.0e-130|sbi:8086370|K00799 glutathione S-transferase [EC:2.5.1.18] | (RefSeq) glutathione S-transferase 4	Glutathione metabolism (ko00480)	[O]	Posttranslational modification, protein turnover, chaperones	Glutathione S-transferase, N-terminal domain	Glutathione S-transferase 4 OS=Zea mays OX=4577 GN=GST4 PE=1 SV=2	O	Posttranslational modification, protein turnover, chaperones	glutathione S-transferase 4 [Sorghum bicolor]
Sobic.006G168900.v3.2	1.23204	1.96899	2.13037	0.906603	0.779834	0.745557	0.000125185	-1.03414	down	--	--	--	--	--	--	--	Cotton fibre expressed protein	--	S	Function unknown	hypothetical protein SORBI_3006G168900 [Sorghum bicolor]
Sobic.002G271700.v3.2	2.87728	5.39759	4.84601	11.1853	11.2874	11.1379	7.85313e-13	1.25865	up	--	--	Cellular Component: cellular_component (GO:0005575);; Cellular Component: intracellular (GO:0005622);; Cellular Component: cell (GO:0005623);; Cellular Component: cytoplasm (GO:0005737);; Cellular Component: chloroplast (GO:0009507);; Cellular Component: plastid envelope (GO:0009526);; Cellular Component: chloroplast thylakoid (GO:0009534);; Cellular Component: chloroplast thylakoid membrane (GO:…	K22547|2.8e-06|bdi:100838498|K22547 arsenate reductase [EC:1.20.4.1] | (RefSeq) thiosulfate sulfurtransferase 18	--	--	--	Rhodanese-like domain	Rhodanese-like domain-containing protein 14, chloroplastic OS=Arabidopsis thaliana OX=3702 GN=At4g27700 PE=2 SV=1	L	Replication, recombination and repair	rhodanese-like domain-containing protein 14, chloroplastic [Sorghum bicolor]
Sobic.002G208700.v3.2	7.01579	6.68478	7.60349	2.36108	2.57374	3.0766	9.25117e-33	-1.42666	down	--	--	Cellular Component: plasma membrane (GO:0005886);; Molecular Function: ligand-gated ion channel activity (GO:0015276);; Cellular Component: integral component of membrane (GO:0016021);; Molecular Function: signaling receptor activity (GO:0038023);;	K05387|0.0e+00|sbi:8060285|K05387 glutamate receptor, ionotropic, plant | (RefSeq) glutamate receptor 2.2	--	[PET]	Inorganic ion transport and metabolism;; Amino acid transport and metabolism;; Signal transduction mechanisms	Receptor family ligand binding region	Glutamate receptor 2.2 OS=Arabidopsis thaliana OX=3702 GN=GLR2.2 PE=2 SV=1	--	--	hypothetical protein SORBI_3002G208700 [Sorghum bicolor]
Sobic.004G243400.v3.2	0.598309	0.482526	0.554425	1.81794	1.44975	1.86985	1.03587e-10	1.45187	up	[Q]	Secondary metabolites biosynthesis, transport and catabolism	Molecular Function: copper ion binding (GO:0005507);; Molecular Function: primary amine oxidase activity (GO:0008131);; Biological Process: amine metabolic process (GO:0009308);; Molecular Function: quinone binding (GO:0048038);;	K00276|0.0e+00|sbi:8068603|K00276 primary-amine oxidase [EC:1.4.3.21] | (RefSeq) primary amine oxidase 2	Glycine, serine and threonine metabolism (ko00260);; Tyrosine metabolism (ko00350);; Phenylalanine metabolism (ko00360);; beta-Alanine metabolism (ko00410);; Isoquinoline alkaloid biosynthesis (ko00950);; Tropane, piperidine and pyridine alkaloid biosynthesis (ko00960)	[Q]	Secondary metabolites biosynthesis, transport and catabolism	Copper amine oxidase, enzyme domain	Primary amine oxidase (Fragment) OS=Lens culinaris OX=3864 PE=1 SV=3	Q	Secondary metabolites biosynthesis, transport and catabolism	primary amine oxidase 2 [Sorghum bicolor]
Sobic.006G053651.v3.2	1.61029	0.691017	0.960688	0.458573	0.403473	0.418314	0.000737626	-1.15378	down	--	--	--	--	--	--	--	--	--	--	--	hypothetical protein SORBI_3006G053651 [Sorghum bicolor]
Sobic.007G214300.v3.2	101.737	118.778	126.798	50.1874	51.8437	52.0234	3.6272e-61	-1.21115	down	[M]	Cell wall/membrane/envelope biogenesis	Molecular Function: protein serine/threonine kinase activity (GO:0004674);; Molecular Function: calcium ion binding (GO:0005509);; Molecular Function: ATP binding (GO:0005524);; Cellular Component: plasma membrane (GO:0005886);; Biological Process: protein phosphorylation (GO:0006468);; Biological Process: cell surface receptor signaling pathway (GO:0007166);; Cellular Component: integral compone…	K23544|4.5e-98|brp:103842861|K23544 serine incorporator 1/3 | (RefSeq) serine incorporator 3	--	--	--	Protein kinase domain	Wall-associated receptor kinase 5 OS=Arabidopsis thaliana OX=3702 GN=WAK5 PE=2 SV=1	T	Signal transduction mechanisms	hypothetical protein SORBI_3007G214300 [Sorghum bicolor]
Sobic.004G245300.v3.2	3.87116	5.68464	6.46756	0.796571	0.917526	0.443772	1.31639e-18	-2.47084	down	--	--	--	--	--	--	--	--	--	--	--	hypothetical protein SORBI_3004G245300 [Sorghum bicolor]
Sobic.007G025700.v3.2	16.5453	14.9619	15.1449	3.20334	2.94392	2.94166	8.07507e-104	-2.36914	down	--	--	Biological Process: amino acid transmembrane transport (GO:0003333);; Cellular Component: plasma membrane (GO:0005886);; Molecular Function: amino acid transmembrane transporter activity (GO:0015171);; Cellular Component: integral component of membrane (GO:0016021);;	K19476|1.0e-23|cic:CICLE_v10026997mg|K19476 vacuolar protein sorting-associated protein IST1 | (RefSeq) hypothetical protein	Endocytosis (ko04144)	[E]	Amino acid transport and metabolism	Transmembrane amino acid transporter protein	Lysine histidine transporter 1 OS=Arabidopsis thaliana OX=3702 GN=LHT1 PE=1 SV=1	E	Amino acid transport and metabolism	lysine histidine transporter 2 [Sorghum bicolor]
Sobic.003G230100.v3.2	0.163833	0.504479	0.529802	1.71734	1.67349	1.63287	6.69069e-06	1.59836	up	--	--	Cellular Component: integral component of membrane (GO:0016021);;	--	--	--	--	--	--	--	--	uncharacterized protein LOC8058197 [Sorghum bicolor]
Sobic.003G108200.v3.2	1.12898	1.56898	1.31714	2.63395	3.27554	4.49277	4.76769e-07	1.20574	up	--	--	Cellular Component: integral component of membrane (GO:0016021);;	K11094|1.3e-18|peq:110018477|K11094 U2 small nuclear ribonucleoprotein B'' | (RefSeq) U2 small nuclear ribonucleoprotein B''-like isoform X1	Spliceosome (ko03040)	--	--	Protein of unknown function (DUF3339)	--	S	Function unknown	uncharacterized protein LOC8085059 [Sorghum bicolor]
Sobic.001G116400.v3.2	2.20839	2.35881	2.49561	10.2656	11.5547	9.50978	2.51055e-49	2.04208	up	[E]	Amino acid transport and metabolism	Molecular Function: glutamate-ammonia ligase activity (GO:0004356);; Molecular Function: ATP binding (GO:0005524);; Cellular Component: cytoplasm (GO:0005737);; Biological Process: glutamine biosynthetic process (GO:0006542);;	K01915|3.9e-223|sbi:110431761|K01915 glutamine synthetase [EC:6.3.1.2] | (RefSeq) glutamine synthetase root isozyme 2	Arginine biosynthesis (ko00220);; Alanine, aspartate and glutamate metabolism (ko00250);; Glyoxylate and dicarboxylate metabolism (ko00630);; Nitrogen metabolism (ko00910);; Biosynthesis of amino acids (ko01230)	[E]	Amino acid transport and metabolism	Glutamine synthetase, catalytic domain	Glutamine synthetase root isozyme 2 OS=Zea mays OX=4577 GN=GLN2 PE=2 SV=1	E	Amino acid transport and metabolism	hypothetical protein SORBI_3001G116400 [Sorghum bicolor]
Sobic.003G098700.v3.2	23.2337	30.9841	30.1721	14.3451	13.3007	14.4133	4.4285e-20	-1.03175	down	--	--	Cellular Component: integral component of membrane (GO:0016021);;	--	--	--	--	--	--	--	--	uncharacterized protein LOC8070450 [Sorghum bicolor]
Sobic.004G200833.v3.2	0.883041	0.787303	0.824157	0.144321	0.11125	0.09081	2.86475e-09	-2.12524	down	[QV]	Secondary metabolites biosynthesis, transport and catabolism;; Defense mechanisms	Molecular Function: iron ion binding (GO:0005506);; Cellular Component: membrane (GO:0016020);; Molecular Function: oxidoreductase activity, acting on paired donors, with incorporation or reduction of molecular oxygen, NAD(P)H as one donor, and incorporation of one atom of oxygen (GO:0016709);; Molecular Function: heme binding (GO:0020037);;	K05280|6.3e-274|sbi:8070594|K05280 flavonoid 3'-monooxygenase [EC:1.14.14.82] | (RefSeq) flavonoid 3'-monooxygenase	Flavonoid biosynthesis (ko00941);; Flavone and flavonol biosynthesis (ko00944)	[Q]	Secondary metabolites biosynthesis, transport and catabolism	Cytochrome P450	Flavonoid 3'-monooxygenase CYP75B3 OS=Oryza sativa subsp. japonica OX=39947 GN=CYP75B3 PE=2 SV=1	Q	Secondary metabolites biosynthesis, transport and catabolism	hypothetical protein SORBI_3004G200833 [Sorghum bicolor]
Sobic.004G088551.v3.2	9.59614	11.0954	11.6865	27.9119	24.0781	31.2441	2.94916e-25	1.27971	up	--	--	--	--	--	--	--	--	--	--	--	hypothetical protein SORBI_3004G088551 [Sorghum bicolor]
Sobic.001G278900.v3.2	0.50696	0.774452	0.510856	1.25302	1.86484	1.2761	0.00151124	1.05322	up	--	--	--	--	--	--	--	--	--	--	--	hypothetical protein SORBI_3001G278900 [Sorghum bicolor]
Sobic.008G189200.v3.2	63.4324	52.088	55.8954	18.1128	18.2598	18.4401	8.98807e-55	-1.67126	down	[HR]	Coenzyme transport and metabolism;; General function prediction only	Molecular Function: catalytic activity (GO:0003824);;	K08726|1.6e-188|sbi:8071538|K08726 soluble epoxide hydrolase / lipid-phosphate phosphatase [EC:3.3.2.10 3.1.3.76] | (RefSeq) uncharacterized protein LOC8071538	Arachidonic acid metabolism (ko00590);; Peroxisome (ko04146)	[I]	Lipid transport and metabolism	alpha/beta hydrolase fold	--	I	Lipid transport and metabolism	hypothetical protein SORBI_3008G189200 [Sorghum bicolor]
Sobic.004G333100.v3.2	2.19226	2.40903	2.20555	5.33533	4.84441	5.26628	4.42748e-19	1.10018	up	--	--	Cellular Component: plasma membrane (GO:0005886);; Cellular Component: plasmodesma (GO:0009506);; Cellular Component: membrane (GO:0016020);; Cellular Component: integral component of membrane (GO:0016021);;	--	--	--	--	--	--	--	--	uncharacterized protein LOC110434930 isoform X2 [Sorghum bicolor]
Sobic.010G110700.v3.2	0.353195	0.544088	0.559777	0.985192	1.26798	1.10092	2.43376e-05	1.06065	up	[IQ]	Lipid transport and metabolism;; Secondary metabolites biosynthesis, transport and catabolism	Molecular Function: catalytic activity (GO:0003824);;	K23618|3.1e-176|dosa:Os09t0555800-00|K23618 acyl-activating enzyme 11/12 [EC:6.2.1.2 6.2.1.-] | (RefSeq) Os09g0555800; Similar to AMP-binding protein (Adenosine monophosphate binding protein 6 AMPBP6).	--	[I]	Lipid transport and metabolism	AMP-binding enzyme	Probable acyl-activating enzyme 5, peroxisomal OS=Arabidopsis thaliana OX=3702 GN=AAE5 PE=1 SV=1	I	Lipid transport and metabolism	probable acyl-activating enzyme 5, peroxisomal [Sorghum bicolor]
Sobic.002G097500.v3.2	0.868385	1.10331	1.25416	0.388303	0.344126	0.42054	1.57318e-05	-1.30015	down	--	--	--	--	--	--	--	Domain of unknown function (DUF1719)	--	--	--	hypothetical protein SORBI_3002G097500 [Sorghum bicolor]
Sobic.010G233600.v3.2	10.552	10.7691	11.1285	6.42287	5.01881	4.96147	3.42961e-12	-1.00741	down	--	--	--	--	--	--	--	--	--	--	--	uncharacterized protein LOC110430844 [Sorghum bicolor]
Sobic.005G137200.v3.2	12.5786	3.36019	3.2768	0.203216	0.458566	0.321	7.68285e-07	-2.12862	down	[Q]	Secondary metabolites biosynthesis, transport and catabolism	Biological Process: biosynthetic process (GO:0009058);; Molecular Function: transferase activity, transferring acyl groups other than amino-acyl groups (GO:0016747);;	K00660|8.7e-229|sbi:8064819|K00660 chalcone synthase [EC:2.3.1.74] | (RefSeq) chalcone synthase 7	Flavonoid biosynthesis (ko00941);; Circadian rhythm - plant (ko04712)	--	--	Chalcone and stilbene synthases, N-terminal domain	Chalcone synthase 7 OS=Sorghum bicolor OX=4558 GN=CHS7 PE=3 SV=1	H	Coenzyme transport and metabolism	chalcone synthase 7 [Sorghum bicolor]
Sobic.006G226800.v3.2	1.85336	1.17108	0.724075	0.645459	0.473054	0.267897	0.00305657	-1.13228	down	[M]	Cell wall/membrane/envelope biogenesis	Molecular Function: oxidoreductase activity (GO:0016491);; Molecular Function: oxidoreductase activity, acting on the CH-OH group of donors, NAD or NADP as acceptor (GO:0016616);;	K08695|1.1e-152|sbi:110436259|K08695 anthocyanidin reductase [EC:1.3.1.77] | (RefSeq) anthocyanidin reductase ((2S)-flavan-3-ol-forming)-like	Flavonoid biosynthesis (ko00941)	[V]	Defense mechanisms	NAD dependent epimerase/dehydratase family	Anthocyanidin reductase ((2S)-flavan-3-ol-forming) OS=Vitis vinifera OX=29760 GN=ANR PE=1 SV=1	V	Defense mechanisms	hypothetical protein SORBI_3006G226800 [Sorghum bicolor]
Sobic.009G172950.v3.2	2.79574	0.95778	0.941079	0.243919	0.251141	0.286557	5.4826e-10	-2.11328	down	[L]	Replication, recombination and repair	Biological Process: double-strand break repair via break-induced replication (GO:0000727);; Molecular Function: DNA helicase activity (GO:0003678);; Molecular Function: DNA replication origin binding (GO:0003688);; Molecular Function: single-stranded DNA binding (GO:0003697);; Molecular Function: ATP binding (GO:0005524);; Cellular Component: nucleus (GO:0005634);; Biological Process: pre-replica…	K02541|0.0e+00|sbi:8076996|K02541 DNA replication licensing factor MCM3 [EC:3.6.4.12] | (RefSeq) DNA replication licensing factor MCM3 homolog 3	DNA replication (ko03030)	[L]	Replication, recombination and repair	MCM P-loop domain	DNA replication licensing factor MCM3 homolog 2 OS=Zea mays OX=4577 GN=ROA2 PE=2 SV=1	L	Replication, recombination and repair	hypothetical protein SORBI_3009G172950 [Sorghum bicolor]
Sobic.001G439800.v3.2	0.503083	0.506571	0.59644	1.38772	1.17991	1.27099	2.05696e-11	1.14977	up	[O]	Posttranslational modification, protein turnover, chaperones	Molecular Function: serine-type endopeptidase activity (GO:0004252);;	K15333|6.4e-82|nsy:104224633|K15333 tRNA guanosine-2'-O-methyltransferase [EC:2.1.1.34] | (RefSeq) uncharacterized protein LOC104224633	--	--	--	Subtilase family	Subtilisin-like protease SBT1.6 OS=Arabidopsis thaliana OX=3702 GN=SBT1.6 PE=2 SV=1	G	Carbohydrate transport and metabolism	subtilisin-like protease SBT1.6 [Sorghum bicolor]
Sobic.003G354000.v3.2	1.03676	1.91697	2.13151	4.42282	3.00529	4.01385	3.51832e-05	1.02666	up	[T]	Signal transduction mechanisms	Molecular Function: protein serine/threonine phosphatase activity (GO:0004722);; Molecular Function: magnesium-dependent protein serine/threonine phosphatase activity (GO:0004724);; Cellular Component: nucleus (GO:0005634);; Cellular Component: cytosol (GO:0005829);; Cellular Component: integral component of membrane (GO:0016021);; Molecular Function: metal ion binding (GO:0046872);;	K14497|2.7e-217|sbi:8058897|K14497 protein phosphatase 2C [EC:3.1.3.16] | (RefSeq) probable protein phosphatase 2C 9	MAPK signaling pathway - plant (ko04016);; Plant hormone signal transduction (ko04075)	[T]	Signal transduction mechanisms	Protein phosphatase 2C	Probable protein phosphatase 2C 9 OS=Oryza sativa subsp. japonica OX=39947 GN=Os01g0846300 PE=2 SV=1	T	Signal transduction mechanisms	probable protein phosphatase 2C 9 [Sorghum bicolor]
Sobic.003G384700.v3.2	11.0189	11.7118	12.097	5.15879	5.12034	5.16499	5.50156e-32	-1.19291	down	--	--	Cellular Component: extracellular region (GO:0005576);; Cellular Component: cell wall (GO:0005618);; Molecular Function: hydrolase activity (GO:0016787);; Biological Process: cell wall organization (GO:0071555);;	K01280|6.9e-76|spen:107013676|K01280 tripeptidyl-peptidase II [EC:3.4.14.10] | (RefSeq) tripeptidyl-peptidase 2-like isoform X1	--	[M]	Cell wall/membrane/envelope biogenesis	Pectinacetylesterase	Pectin acetylesterase 5 OS=Arabidopsis thaliana OX=3702 GN=PAE5 PE=2 SV=1	M	Cell wall/membrane/envelope biogenesis	pectin acetylesterase 5 isoform X2 [Sorghum bicolor]
Sobic.002G217100.v3.2	0.083674	0.173658	0.16703	2.39088	1.99574	2.11912	1.28437e-32	3.34216	up	[T]	Signal transduction mechanisms	Molecular Function: protein kinase activity (GO:0004672);; Molecular Function: ATP binding (GO:0005524);;	K00924|8.4e-90|ath:AT3G55450|K00924 kinase [EC:2.7.1.-] | (RefSeq) PBL1; PBS1-like 1	--	[T]	Signal transduction mechanisms	Protein tyrosine and serine/threonine kinase	Serine/threonine-protein kinase RIPK OS=Arabidopsis thaliana OX=3702 GN=RIPK PE=1 SV=1	T	Signal transduction mechanisms	serine/threonine-protein kinase RIPK [Sorghum bicolor]
Sobic.003G134400.v3.2	1.40751	1.01084	1.23853	74.4492	70.8508	75.057	0	5.61368	up	--	--	Biological Process: regulation of transcription, DNA-templated (GO:0006355);; Biological Process: circadian rhythm (GO:0007623);;	--	--	--	--	--	--	--	--	protein LNK3 isoform X1 [Sorghum bicolor]
Sobic.001G166500.v3.2	1.20396	1.04616	1.66792	0.503374	0.647635	0.637652	0.00107969	-1.00185	down	[Q]	Secondary metabolites biosynthesis, transport and catabolism	Molecular Function: metal ion binding (GO:0046872);; Molecular Function: dioxygenase activity (GO:0051213);;	K24028|3.5e-40|lsv:111890533|K24028 salicylic acid 3-hydroxylase [EC:1.14.11.-] | (RefSeq) protein DMR6-LIKE OXYGENASE 2-like	--	[QR]	Secondary metabolites biosynthesis, transport and catabolism;; General function prediction only	non-haem dioxygenase in morphine synthesis N-terminal	Probable 2-oxoglutarate-dependent dioxygenase At5g05600 OS=Arabidopsis thaliana OX=3702 GN=At5g05600 PE=2 SV=1	Q	Secondary metabolites biosynthesis, transport and catabolism	probable 2-oxoglutarate-dependent dioxygenase At5g05600 isoform X2 [Sorghum bicolor]
Sobic.004G172000.v3.2	5.83277	3.51085	3.46135	0	0	0	7.73297e-62	-5.77424	down	--	--	Molecular Function: nucleic acid binding (GO:0003676);; Molecular Function: zinc ion binding (GO:0008270);;	--	--	--	--	--	--	S	Function unknown	hypothetical protein SORBI_3004G172000 [Sorghum bicolor]
Sobic.002G377300.v3.2	1.21939	1.76744	1.1793	3.36722	3.19774	3.32915	5.04206e-12	1.14928	up	[T]	Signal transduction mechanisms	Molecular Function: calmodulin binding (GO:0005516);; Molecular Function: ATP binding (GO:0005524);; Cellular Component: nucleus (GO:0005634);; Cellular Component: cytoplasm (GO:0005737);; Molecular Function: calcium-dependent protein serine/threonine kinase activity (GO:0009931);; Biological Process: peptidyl-serine phosphorylation (GO:0018105);; Biological Process: intracellular signal transduc…	K00924|2.8e-247|mus:103991694|K00924 kinase [EC:2.7.1.-] | (RefSeq) CDPK-related kinase 5-like	--	[T]	Signal transduction mechanisms	Protein kinase domain	CDPK-related kinase 5 OS=Arabidopsis thaliana OX=3702 GN=CRK5 PE=2 SV=1	T	Signal transduction mechanisms	CDPK-related kinase 5 isoform X1 [Sorghum bicolor]
Sobic.010G174900.v3.2	0.566628	0.396916	0.53367	0.222555	0.228819	0.174493	0.00110988	-1.0736	down	--		Molecular Function: protein serine/threonine kinase activity (GO:0004674);; Molecular Function: ATP binding (GO:0005524);; Cellular Component: integral component of membrane (GO:0016021);; Biological Process: recognition of pollen (GO:0048544);;	K13420|9.2e-65|mesc:110601988|K13420 LRR receptor-like serine/threonine-protein kinase FLS2 [EC:2.7.11.1] | (RefSeq) LRR receptor-like serine/threonine-protein kinase FLS2	MAPK signaling pathway - plant (ko04016);; Plant-pathogen interaction (ko04626)	--	--	Protein kinase domain	Putative receptor protein kinase ZmPK1 OS=Zea mays OX=4577 GN=PK1 PE=2 SV=2	T	Signal transduction mechanisms	hypothetical protein SORBI_3010G174900 [Sorghum bicolor]
Sobic.005G076301.v3.2	2.51149	2.12444	1.55647	0.629055	0.685714	0.892313	8.2165e-12	-1.44956	down	[R]	General function prediction only	Molecular Function: ADP binding (GO:0043531);;	K15078|3.4e-78|tcc:18614561|K15078 structure-specific endonuclease subunit SLX1 [EC:3.6.1.-] | (RefSeq) putative disease resistance protein RGA3	--	[T]	Signal transduction mechanisms	NB-ARC domain	Putative disease resistance protein RGA3 OS=Solanum bulbocastanum OX=147425 GN=RGA3 PE=2 SV=2	T	Signal transduction mechanisms	hypothetical protein SORBI_3005G076301 [Sorghum bicolor]
Sobic.003G310000.v3.2	0.175755	0.106247	0.165665	2.30428	2.19371	2.04096	3.52932e-24	3.08528	up	--	--	Molecular Function: DNA binding (GO:0003677);; Cellular Component: nucleus (GO:0005634);; Biological Process: regulation of transcription, DNA-templated (GO:0006355);;	--	--	--	--	No apical meristem (NAM) protein	NAC domain-containing protein 68 OS=Oryza sativa subsp. japonica OX=39947 GN=NAC068 PE=2 SV=1	K	Transcription	NAC domain-containing protein 83 [Sorghum bicolor]
Sobic.002G019600.v3.2	0.431201	0.401799	0.301874	1.66601	1.3742	1.64228	2.78732e-16	1.79131	up	--	--	Molecular Function: protein binding (GO:0005515);;	--	--	--	--	F-box domain	--	--	--	uncharacterized protein LOC110433062 isoform X1 [Sorghum bicolor]
Sobic.003G374100.v3.2	1.37229	0.620609	0.574427	0.076374	0.047791	0.054455	1.71071e-14	-2.78359	down	[G]	Carbohydrate transport and metabolism	Molecular Function: beta-galactosidase activity (GO:0004565);; Cellular Component: cell wall (GO:0005618);; Cellular Component: vacuole (GO:0005773);; Biological Process: carbohydrate metabolic process (GO:0005975);; Molecular Function: carbohydrate binding (GO:0030246);; Biological Process: response to karrikin (GO:0080167);;	K12309|4.2e-225|ath:AT3G52840|K12309 beta-galactosidase [EC:3.2.1.23] | (RefSeq) BGAL2; beta-galactosidase 2	Galactose metabolism (ko00052);; Other glycan degradation (ko00511);; Glycosaminoglycan degradation (ko00531);; Sphingolipid metabolism (ko00600);; Glycosphingolipid biosynthesis - ganglio series (ko00604)	[G]	Carbohydrate transport and metabolism	Glycosyl hydrolases family 35	Beta-galactosidase 3 OS=Oryza sativa subsp. japonica OX=39947 GN=Os01g0875500 PE=3 SV=1	G	Carbohydrate transport and metabolism	beta-galactosidase 3 [Sorghum bicolor]
Sobic.003G067900.v3.2	0.578443	0.352591	0.337459	1.2101	2.39357	1.68593	5.92662e-05	1.48765	up	--	--	--	--	--	--	--	--	--	--	--	hypothetical protein SORBI_3003G067900 [Sorghum bicolor]
Sobic.003G288500.v3.2	0.689892	1.00969	1.07926	2.13962	2.33017	2.5375	1.97483e-13	1.23918	up	--	--	Cellular Component: integral component of membrane (GO:0016021);;	--	--	--	--	--	--	--	--	hypothetical protein SORBI_3003G288500 [Sorghum bicolor]
Sobic.004G105700.v3.2	3.62162	3.8856	3.90298	0.912936	1.06665	0.81465	1.16199e-21	-1.92634	down	--	--	Molecular Function: peroxidase activity (GO:0004601);; Cellular Component: extracellular region (GO:0005576);; Biological Process: response to oxidative stress (GO:0006979);; Molecular Function: heme binding (GO:0020037);; Biological Process: hydrogen peroxide catabolic process (GO:0042744);; Molecular Function: metal ion binding (GO:0046872);;	K00430|4.1e-184|sbi:8085578|K00430 peroxidase [EC:1.11.1.7] | (RefSeq) peroxidase 70	Phenylpropanoid biosynthesis (ko00940)	--	--	Peroxidase	Peroxidase 70 OS=Zea mays OX=4577 GN=PER70 PE=1 SV=1	Q	Secondary metabolites biosynthesis, transport and catabolism	peroxidase 70 [Sorghum bicolor]
Sobic.003G076800.v3.2	7.62871	8.76237	9.60214	2.99108	2.92743	2.92779	1.52183e-33	-1.55765	down	[QV]	Secondary metabolites biosynthesis, transport and catabolism;; Defense mechanisms	Molecular Function: iron ion binding (GO:0005506);; Cellular Component: membrane (GO:0016020);; Cellular Component: integral component of membrane (GO:0016021);; Molecular Function: oxidoreductase activity, acting on paired donors, with incorporation or reduction of molecular oxygen, NAD(P)H as one donor, and incorporation of one atom of oxygen (GO:0016709);; Molecular Function: heme binding (GO:…	K24184|5.2e-136|pda:108511594|K24184 cytochrome P450 family 89 subfamily A [EC:1.14.-.-] | (RefSeq) cytochrome P450 89A2-like	--	[Q]	Secondary metabolites biosynthesis, transport and catabolism	Cytochrome P450	Cytochrome P450 89A9 OS=Arabidopsis thaliana OX=3702 GN=CYP89A9 PE=2 SV=1	Q	Secondary metabolites biosynthesis, transport and catabolism	cytochrome P450 89A2 [Sorghum bicolor]
Sobic.002G361500.v3.2	0.201793	0.22473	0.240186	3.07391	2.89238	2.21177	1.98375e-44	3.23288	up	[H]	Coenzyme transport and metabolism	Cellular Component: cytoplasm (GO:0005737);; Molecular Function: acid-amino acid ligase activity (GO:0016881);;	K14487|0.0e+00|sbi:8059110|K14487 auxin responsive GH3 gene family | (RefSeq) probable indole-3-acetic acid-amido synthetase GH3.8	Plant hormone signal transduction (ko04075)	--	--	GH3 auxin-responsive promoter	Probable indole-3-acetic acid-amido synthetase GH3.8 OS=Oryza sativa subsp. indica OX=39946 GN=GH3.8 PE=2 SV=2	S	Function unknown	probable indole-3-acetic acid-amido synthetase GH3.8 [Sorghum bicolor]
Sobic.003G390100.v3.2	2.39487	3.66422	3.45603	9.06502	9.5473	10.4303	3.01608e-24	1.517	up	--	--	Cellular Component: cytoplasm (GO:0005737);; Cellular Component: endosome (GO:0005768);; Cellular Component: Golgi apparatus (GO:0005794);; Cellular Component: trans-Golgi network (GO:0005802);; Molecular Function: methyltransferase activity (GO:0008168);; Cellular Component: integral component of membrane (GO:0016021);; Biological Process: methylation (GO:0032259);;	K23872|3.8e-98|psom:113297102|K23872 putative homogalacturonan methyltransferase [EC:2.1.1.-] | (RefSeq) probable methyltransferase PMT13	--	--	--	Putative S-adenosyl-L-methionine-dependent methyltransferase	Probable methyltransferase PMT19 OS=Arabidopsis thaliana OX=3702 GN=At2g43200 PE=3 SV=1	S	Function unknown	probable methyltransferase PMT19 isoform X1 [Sorghum bicolor]
Sobic.010G137300.v3.2	38.9155	39.5387	37.9331	14.0501	13.5475	13.626	1.26051e-95	-1.53753	down	--		Molecular Function: protein serine/threonine kinase activity (GO:0004674);; Molecular Function: ATP binding (GO:0005524);; Cellular Component: plasma membrane (GO:0005886);; Biological Process: protein phosphorylation (GO:0006468);; Cellular Component: integral component of membrane (GO:0016021);;	K24104|3.3e-67|thj:104799061|K24104 GPN-loop GTPase | (RefSeq) LOW QUALITY PROTEIN: uncharacterized protein LOC104799061	--	--	--	Protein tyrosine and serine/threonine kinase	Cysteine-rich receptor-like protein kinase 8 OS=Arabidopsis thaliana OX=3702 GN=CRK8 PE=3 SV=2	T	Signal transduction mechanisms	putative receptor-like protein kinase At4g00960 [Sorghum bicolor]
Sobic.001G410450.v3.2	160.951	143.047	163.485	21.744	22.5555	23.2187	4.94638e-190	-2.80363	down	--	--	--	--	--	--	--	--	--	--	--	hypothetical protein SORBI_3001G410450 [Sorghum bicolor]
Sobic.006G004300.v3.2	2.31886	1.53107	2.18073	0.576839	0.450006	0.677639	1.40674e-07	-1.60163	down	--	--	Molecular Function: enzyme inhibitor activity (GO:0004857);; Biological Process: negative regulation of catalytic activity (GO:0043086);;	--	--	--	--	Plant invertase/pectin methylesterase inhibitor	Pectinesterase 3 OS=Phaseolus vulgaris OX=3885 GN=MPE3 PE=2 SV=1	S	Function unknown	21 kDa protein [Sorghum bicolor]
Sobic.002G042100.v3.2	11.4887	17.646	19.1562	6.35998	5.64104	5.6485	1.54423e-16	-1.42476	down	[I]	Lipid transport and metabolism	Biological Process: catabolic process (GO:0009056);; Molecular Function: hydrolase activity (GO:0016787);;	K14493|5.2e-44|smo:SELMODRAFT_450797|K14493 gibberellin receptor GID1 [EC:3.-.-.-] | (RefSeq) GID1b-1; hypothetical protein	Plant hormone signal transduction (ko04075)	[V]	Defense mechanisms	alpha/beta hydrolase fold	Probable carboxylesterase 15 OS=Arabidopsis thaliana OX=3702 GN=CXE15 PE=2 SV=1	V	Defense mechanisms	LOW QUALITY PROTEIN: hypothetical protein SORBI_3002G042100 [Sorghum bicolor]
Sobic.007G059500.v3.2	1.59008	1.72887	1.73619	0.785171	0.60943	0.585501	1.0409e-05	-1.2293	down	--	--	Cellular Component: nucleus (GO:0005634);; Cellular Component: cytoplasm (GO:0005737);; Molecular Function: sequence-specific DNA binding (GO:0043565);; Biological Process: positive regulation of transcription, DNA-templated (GO:0045893);; Molecular Function: protein heterodimerization activity (GO:0046982);; Biological Process: negative regulation of long-day photoperiodism, flowering (GO:004857…	K08065|1.6e-136|sbi:8069671|K08065 nuclear transcription Y subunit beta | (RefSeq) nuclear transcription factor Y subunit B-11	--	[K]	Transcription	Histone-like transcription factor (CBF/NF-Y) and archaeal histone	Nuclear transcription factor Y subunit B-11 OS=Oryza sativa subsp. japonica OX=39947 GN=HD5 PE=1 SV=1	B	Chromatin structure and dynamics	nuclear transcription factor Y subunit B-11 [Sorghum bicolor]
Sobic.005G053800.v3.2	1.49067	1.61919	1.60585	6.07036	6.36599	6.9515	7.9086e-65	1.94449	up	[R]	General function prediction only	Biological Process: defense response (GO:0006952);; Molecular Function: ADP binding (GO:0043531);;	K15078|6.6e-66|spen:107032673|K15078 structure-specific endonuclease subunit SLX1 [EC:3.6.1.-] | (RefSeq) putative disease resistance protein RGA3	--	[T]	Signal transduction mechanisms	NB-ARC domain	Putative disease resistance protein RGA4 OS=Solanum bulbocastanum OX=147425 GN=RGA4 PE=2 SV=1	T	Signal transduction mechanisms	hypothetical protein SORBI_3005G053800, partial [Sorghum bicolor]
Sobic.004G181300.v3.2	2.97597	4.06856	3.82575	11.4462	10.6066	12.2149	3.34989e-24	1.55635	up	--	--	Biological Process: ubiquitin-dependent protein catabolic process (GO:0006511);; Cellular Component: integral component of membrane (GO:0016021);; Molecular Function: ubiquitin protein ligase activity (GO:0061630);;	K16286|2.0e-153|sbi:8072584|K16286 E3 ubiquitin-protein ligase EL5 [EC:2.3.2.27] | (RefSeq) E3 ubiquitin-protein ligase EL5	--	[O]	Posttranslational modification, protein turnover, chaperones	Ring finger domain	E3 ubiquitin-protein ligase EL5 OS=Oryza sativa subsp. japonica OX=39947 GN=EL5.1 PE=1 SV=1	O	Posttranslational modification, protein turnover, chaperones	E3 ubiquitin-protein ligase EL5 [Sorghum bicolor]
Sobic.007G131800.v3.2	1.30882	1.67112	1.92325	0.167003	0.463409	0.490652	2.32784e-06	-1.65909	down	--	--	Molecular Function: calcium ion binding (GO:0005509);; Molecular Function: calcium-dependent phospholipid binding (GO:0005544);; Cellular Component: cytoplasm (GO:0005737);;	K17098|2.1e-180|sbi:8075631|K17098 annexin D | (RefSeq) annexin D5	--	[U]	Intracellular trafficking, secretion, and vesicular transport	Annexin	Annexin D5 OS=Arabidopsis thaliana OX=3702 GN=ANN5 PE=2 SV=2	U	Intracellular trafficking, secretion, and vesicular transport	annexin D5 [Sorghum bicolor]
Sobic.001G052300.v3.2	8.16567	9.11867	9.25319	20.924	18.8322	19.0539	3.21306e-24	1.07829	up	--	--	--	--	--	--	--	Domain of unknown function (DUF569)	--	S	Function unknown	uncharacterized protein LOC8081229 [Sorghum bicolor]
Sobic.006G081600.v3.2	1.43318	1.34712	0.957246	6.08074	4.88998	5.46663	9.75673e-25	1.94592	up	--	--	Cellular Component: integral component of membrane (GO:0016021);;	--	--	--	--	--	--	--	--	uncharacterized protein LOC8074003 [Sorghum bicolor]
Sorghum_bicolor_newGene_1535	0.230607	0.347897	0.220374	0.720936	0.701456	0.639845	0.000186579	1.12707	up	--	--	Molecular Function: DNA binding (GO:0003677);; Molecular Function: protein dimerization activity (GO:0046983);;	K10398|1.9e-16|eus:EUTSA_v10016147mg|K10398 kinesin family member 11 | (RefSeq) hypothetical protein	--	[L]	Replication, recombination and repair	hAT family C-terminal dimerisation region	Putative AC transposase OS=Zea mays OX=4577 PE=2 SV=2	L	Replication, recombination and repair	Os02g0521366 [Oryza sativa Japonica Group]
Sobic.006G146500.v3.2	0.555901	0.956329	1.06456	37.3678	35.7353	36.8243	3.91141e-300	5.20754	up	[R]	General function prediction only	Molecular Function: ADP binding (GO:0043531);;	K13459|0.0e+00|sbi:8068630|K13459 disease resistance protein RPS2 | (RefSeq) disease resistance protein RPS2 isoform X1	Plant-pathogen interaction (ko04626)	[T]	Signal transduction mechanisms	NB-ARC domain	Disease resistance protein RPS2 OS=Arabidopsis thaliana OX=3702 GN=RPS2 PE=1 SV=1	T	Signal transduction mechanisms	disease resistance protein RPS2 isoform X1 [Sorghum bicolor]
Sobic.004G232100.v3.2	0	0.037497	0	0.559251	0.635651	0.510659	1.43465e-12	2.87812	up	--	--	Biological Process: regulation of transcription, DNA-templated (GO:0006355);; Biological Process: circadian rhythm (GO:0007623);;	--	--	--	--	--	Protein LNK1 OS=Arabidopsis thaliana OX=3702 GN=LNK1 PE=1 SV=1	--	--	uncharacterized protein LOC8066220 [Sorghum bicolor]
Sobic.003G400900.v3.2	11.3036	14.6763	13.762	3.48844	3.9587	3.92335	1.2463e-45	-1.80086	down	--	--	--	--	--	--	--	--	--	--	--	keratin, type I cytoskeletal 9 [Sorghum bicolor]
Sobic.003G207900.v3.2	0.401539	1.22705	0.949977	2.86843	3.19858	3.12597	2.81606e-09	1.59832	up	--	--	Biological Process: amino acid transmembrane transport (GO:0003333);; Cellular Component: plasma membrane (GO:0005886);; Molecular Function: amino acid transmembrane transporter activity (GO:0015171);; Cellular Component: integral component of membrane (GO:0016021);;	K15015|9.3e-240|sbi:110433443|K15015 solute carrier family 32 (vesicular inhibitory amino acid transporter) | (RefSeq) amino acid transporter ANTL1-like	--	[E]	Amino acid transport and metabolism	Transmembrane amino acid transporter protein	Amino acid transporter AVT1J OS=Arabidopsis thaliana OX=3702 GN=AVT1J PE=2 SV=1	E	Amino acid transport and metabolism	amino acid transporter ANTL1-like [Sorghum bicolor]
Sobic.008G055100.v3.2	6.51022	1.45567	2.13964	0.455279	0.430251	0.358476	1.35641e-07	-2.08828	down	--	--	Cellular Component: apoplast (GO:0048046);;	K01870|2.4e-37|csat:104723377|K01870 isoleucyl-tRNA synthetase [EC:6.1.1.5] | (RefSeq) isoleucine--tRNA ligase, chloroplastic/mitochondrial-like	Aminoacyl-tRNA biosynthesis (ko00970)	--	--	Dirigent-like protein	Dirigent protein 19 OS=Arabidopsis thaliana OX=3702 GN=DIR19 PE=2 SV=1	S	Function unknown	dirigent protein 22 [Sorghum bicolor]
Sobic.001G184900.v3.2	6.16769	6.08253	5.85598	14.7931	16.7512	13.8643	1.68348e-16	1.23145	up	--	--	--	--	--	--	--	--	--	--	--	uncharacterized protein LOC8065640 [Sorghum bicolor]
Sobic.001G064900.v3.2	8.05697	9.48199	9.89035	33.5859	30.5757	29.1525	8.43898e-72	1.69632	up	--	--	Molecular Function: SNARE binding (GO:0000149);; Molecular Function: SNAP receptor activity (GO:0005484);; Cellular Component: plasma membrane (GO:0005886);; Biological Process: intracellular protein transport (GO:0006886);; Biological Process: exocytosis (GO:0006887);; Biological Process: vesicle fusion (GO:0006906);; Cellular Component: endomembrane system (GO:0012505);; Cellular Component: int…	K08486|2.5e-143|sbi:8083912|K08486 syntaxin 1B/2/3 | (RefSeq) syntaxin-121	SNARE interactions in vesicular transport (ko04130)	[U]	Intracellular trafficking, secretion, and vesicular transport	Syntaxin	Syntaxin-121 OS=Arabidopsis thaliana OX=3702 GN=SYP121 PE=1 SV=1	U	Intracellular trafficking, secretion, and vesicular transport	syntaxin-121 [Sorghum bicolor]
Sobic.003G002100.v3.2	4.53174	5.76003	5.12423	12.0966	10.7824	11.4246	1.23433e-34	1.09143	up	[M]	Cell wall/membrane/envelope biogenesis	Molecular Function: protein serine/threonine kinase activity (GO:0004674);; Molecular Function: ATP binding (GO:0005524);; Cellular Component: plasma membrane (GO:0005886);; Cellular Component: integral component of membrane (GO:0016021);;	K00924|2.9e-149|mus:103987754|K00924 kinase [EC:2.7.1.-] | (RefSeq) receptor-like protein kinase HSL1	--	--	--	Protein kinase domain	Receptor-like protein kinase HSL1 OS=Arabidopsis thaliana OX=3702 GN=HSL1 PE=2 SV=1	T	Signal transduction mechanisms	receptor-like protein kinase HSL1 [Sorghum bicolor]
Sobic.009G071800.v3.2	3.59983	1.64187	1.95474	14.2023	14.0787	14.3176	3.06204e-10	2.04598	up	[G]	Carbohydrate transport and metabolism	Molecular Function: 6-phosphofructokinase activity (GO:0003872);; Molecular Function: ATP binding (GO:0005524);; Cellular Component: cytoplasm (GO:0005737);; Biological Process: fructose 6-phosphate metabolic process (GO:0006002);; Molecular Function: metal ion binding (GO:0046872);;	K00850|0.0e+00|sbi:8065903|K00850 6-phosphofructokinase 1 [EC:2.7.1.11] | (RefSeq) ATP-dependent 6-phosphofructokinase 6	Glycolysis / Gluconeogenesis (ko00010);; Pentose phosphate pathway (ko00030);; Fructose and mannose metabolism (ko00051);; Galactose metabolism (ko00052);; Carbon metabolism (ko01200);; Biosynthesis of amino acids (ko01230);; RNA degradation (ko03018)	[G]	Carbohydrate transport and metabolism	Phosphofructokinase	ATP-dependent 6-phosphofructokinase 3 OS=Arabidopsis thaliana OX=3702 GN=PFK3 PE=1 SV=1	G	Carbohydrate transport and metabolism	ATP-dependent 6-phosphofructokinase 6 [Sorghum bicolor]
Sobic.010G066601.v3.2	1.8497	0.64138	0.554956	0.259431	0.19858	0.256298	4.59412e-05	-1.57657	down	--	--	Molecular Function: transferase activity, transferring acyl groups other than amino-acyl groups (GO:0016747);;	K13065|3.0e-243|sbi:8065424|K13065 shikimate O-hydroxycinnamoyltransferase [EC:2.3.1.133] | (RefSeq) hydroxycinnamoyltransferase 4	Phenylpropanoid biosynthesis (ko00940);; Flavonoid biosynthesis (ko00941);; Stilbenoid, diarylheptanoid and gingerol biosynthesis (ko00945)	--	--	Transferase family	Hydroxycinnamoyltransferase 4 OS=Oryza sativa subsp. japonica OX=39947 GN=HCT4 PE=1 SV=1	S	Function unknown	hydroxycinnamoyltransferase 4 [Sorghum bicolor]
Sobic.002G199500.v3.2	8.55307	7.42423	8.1335	38.3891	47.7515	39.4619	2.91829e-77	2.27415	up	--	--	Molecular Function: calcium ion binding (GO:0005509);; Cellular Component: integral component of membrane (GO:0016021);;	K02183|3.8e-17|hbr:110666211|K02183 calmodulin | (RefSeq) probable calcium-binding protein CML30	MAPK signaling pathway - plant (ko04016);; Phosphatidylinositol signaling system (ko04070);; Plant-pathogen interaction (ko04626)	[T]	Signal transduction mechanisms	EF hand	Probable calcium-binding protein CML45 OS=Arabidopsis thaliana OX=3702 GN=CML45 PE=2 SV=1	T	Signal transduction mechanisms	probable calcium-binding protein CML45 [Sorghum bicolor]
Sobic.007G120000.v3.2	1.04684	0.881203	1.02688	0.366983	0.199896	0.400234	1.10703e-11	-1.60101	down	[V]	Defense mechanisms	Molecular Function: ATP binding (GO:0005524);; Cellular Component: integral component of membrane (GO:0016021);; Molecular Function: ATPase activity (GO:0016887);; Molecular Function: ATPase activity, coupled to transmembrane movement of substances (GO:0042626);;	K05643|4.0e-78|hbr:110642388|K05643 ATP-binding cassette, subfamily A (ABC1), member 3 | (RefSeq) ABC transporter A family member 1	ABC transporters (ko02010)	[IR]	Lipid transport and metabolism;; General function prediction only	ABC transporter	ABC transporter A family member 7 OS=Arabidopsis thaliana OX=3702 GN=ABCA7 PE=3 SV=2	I	Lipid transport and metabolism	hypothetical protein SORBI_3007G120000 [Sorghum bicolor]
Sobic.007G036500.v3.2	4.20574	1.22493	1.89427	0	0	0	2.81222e-22	-3.88174	down	--	--	--	--	--	--	--	--	--	--	--	hypothetical protein SORBI_3007G036500 [Sorghum bicolor]
Sobic.006G192500.v3.2	42.2613	32.6656	34.7789	98.0212	98.5859	99.4805	1.16594e-32	1.34794	up	[T]	Signal transduction mechanisms	Molecular Function: calcium ion binding (GO:0005509);; Molecular Function: calmodulin binding (GO:0005516);; Molecular Function: ATP binding (GO:0005524);; Cellular Component: nucleus (GO:0005634);; Cellular Component: cytoplasm (GO:0005737);; Biological Process: response to cold (GO:0009409);; Biological Process: response to water deprivation (GO:0009414);; Molecular Function: calcium-dependent …	K13412|2.2e-299|sbi:8060443|K13412 calcium-dependent protein kinase [EC:2.7.11.1] | (RefSeq) calcium-dependent protein kinase 13	Plant-pathogen interaction (ko04626)	[T]	Signal transduction mechanisms	Protein kinase domain	Calcium-dependent protein kinase 13 OS=Oryza sativa subsp. japonica OX=39947 GN=CPK13 PE=2 SV=1	T	Signal transduction mechanisms	calcium-dependent protein kinase 13 [Sorghum bicolor]
Sobic.006G125800.v3.2	1.2723	1.03906	1.60377	2.8577	3.24377	2.5033	2.99709e-05	1.00425	up	[R]	General function prediction only	Cellular Component: endoplasmic reticulum (GO:0005783);; Molecular Function: ketoreductase activity (GO:0045703);;	K10251|5.8e-175|sbi:8060163|K10251 17beta-estradiol 17-dehydrogenase / very-long-chain 3-oxoacyl-CoA reductase [EC:1.1.1.62 1.1.1.330] | (RefSeq) very-long-chain 3-oxoacyl-CoA reductase 1	Fatty acid elongation (ko00062);; Biosynthesis of unsaturated fatty acids (ko01040);; Fatty acid metabolism (ko01212)	--	--	short chain dehydrogenase	Very-long-chain 3-oxoacyl-CoA reductase 1 OS=Arabidopsis thaliana OX=3702 GN=KCR1 PE=1 SV=1	Q	Secondary metabolites biosynthesis, transport and catabolism	very-long-chain 3-oxoacyl-CoA reductase 1 [Sorghum bicolor]
Sobic.005G217200.v3.2	5.56179	7.2865	6.56831	3.2433	2.64953	3.22596	4.54862e-17	-1.11054	down	--	--	Cellular Component: nucleus (GO:0005634);; Biological Process: regulation of transcription, DNA-templated (GO:0006355);; Molecular Function: sequence-specific DNA binding (GO:0043565);;	K09422|2.5e-121|sbi:8085988|K09422 transcription factor MYB, plant | (RefSeq) transcription factor JAMYB	--	[K]	Transcription	Myb-like DNA-binding domain	Transcription factor JAMYB OS=Oryza sativa subsp. japonica OX=39947 GN=JAMYB PE=2 SV=1	K	Transcription	transcription factor JAMYB [Sorghum bicolor]
Sobic.008G070900.v3.2	10.5019	13.2783	13.7858	5.54396	5.20764	4.47718	4.98906e-22	-1.30581	down	--	--	--	--	--	--	--	Protein of unknown function, DUF538	--	S	Function unknown	uncharacterized protein LOC8084786 [Sorghum bicolor]
Sobic.001G341600.v3.2	3.84561	5.85977	6.28754	18.3631	14.7475	16.9333	3.81391e-23	1.54531	up	--		Molecular Function: protein kinase activity (GO:0004672);; Molecular Function: ATP binding (GO:0005524);;	K00924|9.6e-89|boe:106307512|K00924 kinase [EC:2.7.1.-] | (RefSeq) probable receptor-like protein kinase At3g55450 isoform X1	--	[T]	Signal transduction mechanisms	Protein tyrosine and serine/threonine kinase	Serine/threonine-protein kinase RIPK OS=Arabidopsis thaliana OX=3702 GN=RIPK PE=1 SV=1	T	Signal transduction mechanisms	serine/threonine-protein kinase RIPK [Sorghum bicolor]
Sobic.010G230800.v3.2	41.5436	38.4554	40.3802	12.719	13.2141	12.5868	8.4994e-80	-1.67479	down	[H]	Coenzyme transport and metabolism	Molecular Function: O-methyltransferase activity (GO:0008171);; Molecular Function: S-adenosylmethionine-dependent methyltransferase activity (GO:0008757);; Biological Process: aromatic compound biosynthetic process (GO:0019438);; Biological Process: methylation (GO:0032259);;	K22588|1.4e-87|dosa:Os09t0344500-01|K22588 acetylserotonin O-methyltransferase, plant [EC:2.1.1.4] | (RefSeq) Os09g0344500; Similar to O-methyltransferase ZRP4 (EC 2.1.1.-) (OMT).	Tryptophan metabolism (ko00380)	[R]	General function prediction only	O-methyltransferase domain	5-pentadecatrienyl resorcinol O-methyltransferase OS=Sorghum bicolor OX=4558 GN=OMT3 PE=1 SV=1	S	Function unknown	5-pentadecatrienyl resorcinol O-methyltransferase-like [Sorghum bicolor]
Sobic.001G125000.v3.2	0.064622	0.126269	0.162898	1.16631	1.60195	1.82692	2.18943e-17	2.8415	up	[H]	Coenzyme transport and metabolism	Molecular Function: hydrolase activity (GO:0016787);;	K07025|5.1e-99|sbi:110431237|K07025 putative hydrolase of the HAD superfamily | (RefSeq) suppressor of disruption of TFIIS-like isoform X1	--	[R]	General function prediction only	Haloacid dehalogenase-like hydrolase	--	S	Function unknown	suppressor of disruption of TFIIS-like isoform X2 [Sorghum bicolor]
Sobic.007G016500.v3.2	1.95961	2.30145	2.42647	0.19848	0.050357	0.104623	2.00355e-20	-3.2	down	--	--	Cellular Component: integral component of membrane (GO:0016021);;	--	--	--	--	Putative AtpZ or ATP-synthase-associated	--	S	Function unknown	uncharacterized protein LOC8068560 [Sorghum bicolor]
Sobic.004G201100.v3.2	3.59625	2.26538	2.65196	0.436237	0.189084	0.404343	1.42616e-22	-2.72107	down	[QV]	Secondary metabolites biosynthesis, transport and catabolism;; Defense mechanisms	Molecular Function: iron ion binding (GO:0005506);; Cellular Component: membrane (GO:0016020);; Molecular Function: oxidoreductase activity, acting on paired donors, with incorporation or reduction of molecular oxygen, NAD(P)H as one donor, and incorporation of one atom of oxygen (GO:0016709);; Molecular Function: heme binding (GO:0020037);;	K05280|1.0e-296|sbi:8056468|K05280 flavonoid 3'-monooxygenase [EC:1.14.14.82] | (RefSeq) flavonoid 3'-monooxygenase	Flavonoid biosynthesis (ko00941);; Flavone and flavonol biosynthesis (ko00944)	[Q]	Secondary metabolites biosynthesis, transport and catabolism	Cytochrome P450	Flavonoid 3'-monooxygenase CYP75B3 OS=Oryza sativa subsp. japonica OX=39947 GN=CYP75B3 PE=2 SV=1	Q	Secondary metabolites biosynthesis, transport and catabolism	hypothetical protein SORBI_3004G201100 [Sorghum bicolor]
Sobic.004G324800.v3.2	1.95331	6.01754	6.52936	0.05419	0.093078	0.077746	3.28998e-39	-4.43779	down	--	--	--	--	--	--	--	Protein of unknown function (DUF1668)	--	S	Function unknown	uncharacterized protein LOC8081961 [Sorghum bicolor]
Sobic.009G120800.v3.2	0.965602	4.05035	4.86431	87.3066	67.4831	85.1169	1.67675e-11	2.75298	up	--	--	Molecular Function: calcium ion binding (GO:0005509);;	K13448|4.4e-72|sbi:8076822|K13448 calcium-binding protein CML | (RefSeq) probable calcium-binding protein CML15	Plant-pathogen interaction (ko04626)	[T]	Signal transduction mechanisms	EF hand	Probable calcium-binding protein CML15 OS=Oryza sativa subsp. japonica OX=39947 GN=CML15 PE=2 SV=1	T	Signal transduction mechanisms	probable calcium-binding protein CML15 [Sorghum bicolor]
Sobic.004G242200.v3.2	0.361854	0.559645	0.485832	0.297427	0.137542	0.070692	0.0057436	-1.10823	down	[F]	Nucleotide transport and metabolism	Cellular Component: integral component of membrane (GO:0016021);; Molecular Function: transmembrane transporter activity (GO:0022857);;	K14611|1.1e-247|nau:109231653|K14611 solute carrier family 23 (nucleobase transporter), member 1 | (RefSeq) nucleobase-ascorbate transporter 6	--	[F]	Nucleotide transport and metabolism	Permease family	Nucleobase-ascorbate transporter 6 OS=Arabidopsis thaliana OX=3702 GN=NAT6 PE=2 SV=2	F	Nucleotide transport and metabolism	nucleobase-ascorbate transporter 6 isoform X1 [Sorghum bicolor]
Sobic.006G192600.v3.2	0.584573	0.461249	0.27666	1.73311	1.5235	1.29835	3.52477e-08	1.49967	up	--	--	Molecular Function: zinc ion binding (GO:0008270);; Biological Process: RNA modification (GO:0009451);; Cellular Component: intracellular membrane-bounded organelle (GO:0043231);;	K22262|4.2e-122|qsu:112034235|K22262 WD repeat and FYVE domain-containing protein 3 | (RefSeq) protein SPIRRIG	--	[R]	General function prediction only	PPR repeat family	Pentatricopeptide repeat-containing protein At1g15510, chloroplastic OS=Arabidopsis thaliana OX=3702 GN=PCMP-H73 PE=1 SV=1	S	Function unknown	putative pentatricopeptide repeat-containing protein At3g11460, mitochondrial [Sorghum bicolor]
Sobic.001G446100.v3.2	1.09422	0.847985	0.791706	6.81475	6.56242	7.09515	2.36234e-65	2.71349	up	--	--	Cellular Component: integral component of membrane (GO:0016021);;	--	--	--	--	--	--	S	Function unknown	uncharacterized protein At1g01500 [Sorghum bicolor]
Sobic.005G044100.v3.2	0.27172	0.779858	0.478704	2.04451	2.19714	1.90423	2.05153e-06	1.60058	up	--	--	Cellular Component: plasma membrane (GO:0005886);; Cellular Component: integral component of membrane (GO:0016021);;	--	--	--	--	--	--	--	--	hypothetical protein SORBI_3005G044100 [Sorghum bicolor]
Sobic.002G108400.v3.2	2.91383	2.9827	2.89508	0.841557	0.992969	0.98271	9.87309e-25	-1.61787	down	[QV]	Secondary metabolites biosynthesis, transport and catabolism;; Defense mechanisms	Molecular Function: iron ion binding (GO:0005506);; Cellular Component: membrane (GO:0016020);; Molecular Function: oxidoreductase activity, acting on paired donors, with incorporation or reduction of molecular oxygen, NAD(P)H as one donor, and incorporation of one atom of oxygen (GO:0016709);; Molecular Function: heme binding (GO:0020037);;	K20556|5.7e-87|thj:104817260|K20556 cytochrome P450 family 76 subfamily C | (RefSeq) cytochrome P450 76C4-like isoform X1	--	[Q]	Secondary metabolites biosynthesis, transport and catabolism	Cytochrome P450	Geraniol 8-hydroxylase OS=Swertia mussotii OX=137888 GN=CYP76B10 PE=1 SV=1	Q	Secondary metabolites biosynthesis, transport and catabolism	geraniol 8-hydroxylase [Sorghum bicolor]
Sobic.010G125400.v3.2	2.15124	3.03098	3.21573	0.948006	0.259006	1.02298	5.59955e-05	-1.5005	down	[O]	Posttranslational modification, protein turnover, chaperones	Cellular Component: cellular_component (GO:0005575);; Cellular Component: intracellular (GO:0005622);; Cellular Component: cell (GO:0005623);; Cellular Component: nucleus (GO:0005634);; Cellular Component: cytoplasm (GO:0005737);; Cellular Component: chloroplast (GO:0009507);; Cellular Component: plastid (GO:0009536);; Cellular Component: organelle (GO:0043226);; Cellular Component: membrane-boun…	K03686|1.8e-08|dosa:Os06t0116800-01|K03686 molecular chaperone DnaJ | (RefSeq) Os06g0116800; Similar to GFA2.	--	[O]	Posttranslational modification, protein turnover, chaperones	DnaJ domain	--	O	Posttranslational modification, protein turnover, chaperones	hypothetical protein SORBI_3010G125400 [Sorghum bicolor]
Sobic.001G019700.v3.2	0.14459	0.333755	0.278318	0.729342	0.502446	0.639589	0.000391929	1.08456	up	[V]	Defense mechanisms	Molecular Function: antiporter activity (GO:0015297);; Cellular Component: membrane (GO:0016020);; Cellular Component: integral component of membrane (GO:0016021);; Molecular Function: transmembrane transporter activity (GO:0022857);; Molecular Function: xenobiotic transporter activity (GO:0042910);;	K03327|5.4e-295|sbi:8080176|K03327 multidrug resistance protein, MATE family | (RefSeq) protein DETOXIFICATION 54	--	[R]	General function prediction only	MatE	Protein DETOXIFICATION 54 OS=Arabidopsis thaliana OX=3702 GN=DTX54 PE=2 SV=1	V	Defense mechanisms	protein DETOXIFICATION 54 [Sorghum bicolor]
Sobic.001G319000.v3.2	1.21115	1.06273	1.2092	0.522936	0.485816	0.103612	0.00122919	-1.23627	down	[O]	Posttranslational modification, protein turnover, chaperones	Molecular Function: glutathione transferase activity (GO:0004364);; Cellular Component: cytoplasm (GO:0005737);; Biological Process: glutathione metabolic process (GO:0006749);;	K00799|4.6e-132|sbi:8063172|K00799 glutathione S-transferase [EC:2.5.1.18] | (RefSeq) uncharacterized protein LOC8063172	Glutathione metabolism (ko00480)	[O]	Posttranslational modification, protein turnover, chaperones	Glutathione S-transferase, N-terminal domain	Probable glutathione S-transferase GSTU6 OS=Oryza sativa subsp. japonica OX=39947 GN=GSTU6 PE=2 SV=2	O	Posttranslational modification, protein turnover, chaperones	uncharacterized protein LOC8063172 [Sorghum bicolor]
Sobic.007G173150.v3.2	0.366466	0.52141	0.679517	1.2317	1.65023	1.28105	0.00064844	1.11712	up	--	--	--	K15255|2.0e-10|zma:109945102|K15255 ATP-dependent DNA helicase PIF1 [EC:3.6.4.12] | (RefSeq) uncharacterized protein LOC109945102	--	--	--	--	--	--	--	hypothetical protein SORBI_3007G173150 [Sorghum bicolor]
Sobic.003G349600.v3.2	4.13779	3.4962	3.1292	0.635621	0.645956	0.665084	1.28626e-23	-2.30211	down	--	--	--	K14841|1.0e-08|obr:102706672|K14841 ribosome biogenesis protein NSA1 | (RefSeq) WD repeat-containing protein DDB_G0290555	--	[R]	General function prediction only	C2H2-type zinc finger	Zinc finger protein ZAT5 OS=Arabidopsis thaliana OX=3702 GN=ZAT5 PE=2 SV=1	S	Function unknown	zinc finger protein ZAT11 [Sorghum bicolor]
Sobic.002G074900.v3.2	0.195457	0.163557	0.19103	0.487996	0.49479	0.488714	6.46385e-05	1.17591	up	[M]	Cell wall/membrane/envelope biogenesis	Molecular Function: protein serine/threonine kinase activity (GO:0004674);; Molecular Function: ATP binding (GO:0005524);; Cellular Component: integral component of membrane (GO:0016021);;	K20181|2.0e-94|mtr:MTR_5g026090|K20181 vacuolar protein sorting-associated protein 18 | (RefSeq) vacuolar sorting-associated-like protein	--	--	--	Leucine rich repeat	Receptor kinase-like protein Xa21 OS=Oryza sativa subsp. indica OX=39946 GN=XA21 PE=1 SV=1	T	Signal transduction mechanisms	probable LRR receptor-like serine/threonine-protein kinase At3g47570 [Sorghum bicolor]
Sobic.010G234000.v3.2	4.47256	6.44636	6.24539	49.3566	46.8368	51.9123	2.23091e-161	3.00822	up	--	--	Molecular Function: calcium ion binding (GO:0005509);;	K24345|2.3e-61|sbi:8061631|K24345 calcium-binding protein KIC and related proteins | (RefSeq) calcium-binding protein KIC	--	[ZD]	Cytoskeleton;; Cell cycle control, cell division, chromosome partitioning	EF-hand domain pair	Calcium-binding protein KIC OS=Arabidopsis thaliana OX=3702 GN=KIC PE=1 SV=2	--	--	calcium-binding protein KIC [Sorghum bicolor]
Sobic.007G152000.v3.2	6.53525	6.52788	5.74826	2.56314	2.46808	2.79008	1.62688e-18	-1.28298	down	[O]	Posttranslational modification, protein turnover, chaperones	Molecular Function: ATPase activator activity (GO:0001671);; Cellular Component: cytosol (GO:0005829);; Biological Process: protein folding (GO:0006457);; Biological Process: positive regulation of ATPase activity (GO:0032781);; Molecular Function: chaperone binding (GO:0051087);; Molecular Function: Hsp90 protein binding (GO:0051879);;	K20224|2.5e-57|apro:F751_1339|K20224 importin-9 | (RefSeq) Importin-9	--	[S]	Function unknown	Activator of Hsp90 ATPase, N-terminal	--	O	Posttranslational modification, protein turnover, chaperones	activator of 90 kDa heat shock protein ATPase homolog 1 [Sorghum bicolor]
Sobic.004G326500.v3.2	4.42398	5.11094	5.40077	11.0205	11.7431	10.2028	6.21875e-19	1.07652	up	--	--	--	K21596|4.8e-06|peq:110039033|K21596 calmodulin-binding transcription activator | (RefSeq) calmodulin-binding transcription activator 5-like	--	--	--	PAP_fibrillin	Probable plastid-lipid-associated protein 11, chloroplastic OS=Arabidopsis thaliana OX=3702 GN=PAP11 PE=2 SV=1	S	Function unknown	probable plastid-lipid-associated protein 11 [Sorghum bicolor]
Sobic.001G315800.v3.2	14.3463	14.4612	12.8885	5.19417	6.36123	6.01122	5.49105e-22	-1.26026	down	[E]	Amino acid transport and metabolism	Cellular Component: cytoplasm (GO:0005737);; Cellular Component: chloroplast (GO:0009507);; Biological Process: systemic acquired resistance (GO:0009627);; Molecular Function: oxidoreductase activity, acting on the CH-NH2 group of donors, NAD or NADP as acceptor (GO:0016639);; Biological Process: positive regulation of systemic acquired resistance (GO:1901672);;	--	--	[E]	Amino acid transport and metabolism	Ornithine cyclodeaminase/mu-crystallin family	Protein SAR DEFICIENT 4 OS=Arabidopsis thaliana OX=3702 GN=SARD4 PE=1 SV=1	E	Amino acid transport and metabolism	uncharacterized protein LOC8062612 [Sorghum bicolor]
Sobic.001G416600.v3.2	9.32274	7.38092	7.87265	28.2725	28.3404	27.7572	1.33994e-50	1.68696	up	[M]	Cell wall/membrane/envelope biogenesis	Molecular Function: dTDP-glucose 4,6-dehydratase activity (GO:0008460);; Biological Process: UDP-rhamnose biosynthetic process (GO:0010253);; Molecular Function: UDP-L-rhamnose synthase activity (GO:0010280);; Molecular Function: UDP-glucose 4,6-dehydratase activity (GO:0050377);;	K12450|0.0e+00|sbi:8084911|K12450 UDP-glucose 4,6-dehydratase [EC:4.2.1.76] | (RefSeq) trifunctional UDP-glucose 4,6-dehydratase/UDP-4-keto-6-deoxy-D-glucose 3,5-epimerase/UDP-4-keto-L-rhamnose-reductase RHM1	Amino sugar and nucleotide sugar metabolism (ko00520)	[G]	Carbohydrate transport and metabolism	GDP-mannose 4,6 dehydratase	Trifunctional UDP-glucose 4,6-dehydratase/UDP-4-keto-6-deoxy-D-glucose 3,5-epimerase/UDP-4-keto-L-rhamnose-reductase RHM1 OS=Arabidopsis thaliana OX=3702 GN=RHM1 PE=1 SV=1	G	Carbohydrate transport and metabolism	trifunctional UDP-glucose 4,6-dehydratase/UDP-4-keto-6-deoxy-D-glucose 3,5-epimerase/UDP-4-keto-L-rhamnose-reductase RHM1 [Sorghum bicolor]
Sobic.009G115400.v3.2	2.23089	2.2168	2.35899	0.798668	0.409316	0.510694	7.21416e-09	-1.73633	down	--	--	Biological Process: regulation of systemic acquired resistance (GO:0010112);;	--	--	--	--	NPR1 interacting	NRR repressor homolog 1 OS=Oryza sativa subsp. japonica OX=39947 GN=RH1 PE=1 SV=1	--	--	NRR repressor homolog 1 [Sorghum bicolor]
Sobic.002G207300.v3.2	22.271	30.725	30.2585	162.094	154.267	150.714	2.58929e-127	2.40588	up	--	--	Cellular Component: plasma membrane (GO:0005886);; Cellular Component: plasmodesma (GO:0009506);; Cellular Component: integral component of membrane (GO:0016021);;	--	--	--	--	Tetraspanin family	Tetraspanin-8 OS=Arabidopsis thaliana OX=3702 GN=TET8 PE=2 SV=1	S	Function unknown	tetraspanin-8 [Sorghum bicolor]
Sobic.002G225700.v3.2	0.025206	0.152768	0.297885	5.43034	3.15902	5.31038	5.56361e-28	3.68083	up	--	--	Molecular Function: DNA binding (GO:0003677);; Molecular Function: transcription factor activity, sequence-specific DNA binding (GO:0003700);; Cellular Component: nucleus (GO:0005634);;	K09286|7.3e-23|bna:106379385|K09286 EREBP-like factor | (RefSeq) ethylene-responsive transcription factor ERF071-like	--	--	--	AP2 domain	Ethylene-responsive transcription factor ERF109 OS=Arabidopsis thaliana OX=3702 GN=ERF109 PE=1 SV=1	K	Transcription	ethylene-responsive transcription factor ERF109 [Sorghum bicolor]
Sobic.010G183600.v3.2	0.554854	1.50052	1.36794	3.63691	4.19065	3.98423	2.10843e-08	1.55027	up	--	--	Molecular Function: transcription factor activity, sequence-specific DNA binding (GO:0003700);; Cellular Component: nucleus (GO:0005634);; Biological Process: red or far-red light signaling pathway (GO:0010017);; Biological Process: regulation of photomorphogenesis (GO:0010099);; Biological Process: response to red light (GO:0010114);; Biological Process: response to far red light (GO:0010218);;	K16241|1.7e-49|sbi:8082252|K16241 transcription factor HY5 | (RefSeq) transcription factor HY5 isoform X1	Circadian rhythm - plant (ko04712)	[K]	Transcription	bZIP transcription factor	Transcription factor HY5 OS=Arabidopsis thaliana OX=3702 GN=HY5 PE=1 SV=1	K	Transcription	transcription factor HY5 isoform X2 [Sorghum bicolor]
Sobic.007G118301.v3.2	1.08516	1.80256	2.34031	4.55134	4.39382	4.35152	1.62253e-07	1.2108	up	--	--	Molecular Function: transcription factor activity, sequence-specific DNA binding (GO:0003700);; Cellular Component: nucleus (GO:0005634);; Molecular Function: sequence-specific DNA binding (GO:0043565);;	K20854|1.3e-28|sita:101768586|K20854 hydroxyproline O-galactosyltransferase HPGT [EC:2.4.1.-] | (RefSeq) hydroxyproline O-galactosyltransferase HPGT1	--	--	--	WRKY DNA -binding domain	Probable WRKY transcription factor 41 OS=Arabidopsis thaliana OX=3702 GN=WRKY41 PE=1 SV=2	K	Transcription	probable WRKY transcription factor 41 [Sorghum bicolor]
Sobic.004G222000.v3.2	0.824463	1.4032	2.15115	0.223889	0.19756	0.199078	9.36136e-10	-2.15607	down	[G]	Carbohydrate transport and metabolism	Cellular Component: plasma membrane (GO:0005886);; Molecular Function: water channel activity (GO:0015250);; Cellular Component: integral component of membrane (GO:0016021);;	K09872|3.9e-162|sbi:8066174|K09872 aquaporin PIP | (RefSeq) aquaporin PIP2-4	--	[G]	Carbohydrate transport and metabolism	Major intrinsic protein	Aquaporin PIP2-4 OS=Zea mays OX=4577 GN=PIP2-4 PE=1 SV=1	G	Carbohydrate transport and metabolism	aquaporin PIP2-4 [Sorghum bicolor]
Sobic.005G115800.v3.2	0.234257	2.01786	1.54733	0.320835	0.441028	0.413435	0.0066127	-1.14653	down	[QV]	Secondary metabolites biosynthesis, transport and catabolism;; Defense mechanisms	Molecular Function: iron ion binding (GO:0005506);; Cellular Component: membrane (GO:0016020);; Cellular Component: integral component of membrane (GO:0016021);; Molecular Function: oxidoreductase activity, acting on paired donors, with incorporation or reduction of molecular oxygen, NAD(P)H as one donor, and incorporation of one atom of oxygen (GO:0016709);; Molecular Function: heme binding (GO:…	K20619|1.2e-135|dzi:111287838|K20619 cytochrome P450 family 78 subfamily A | (RefSeq) LOW QUALITY PROTEIN: cytochrome P450 78A5-like	--	[Q]	Secondary metabolites biosynthesis, transport and catabolism	Cytochrome P450	Cytochrome P450 78A5 OS=Arabidopsis thaliana OX=3702 GN=CYP78A5 PE=2 SV=1	Q	Secondary metabolites biosynthesis, transport and catabolism	cytochrome P450 78A5 [Sorghum bicolor]
Sobic.001G062500.v3.2	11.273	8.7878	8.29478	2.80906	3.04629	2.97665	1.60494e-32	-1.688	down	[F]	Nucleotide transport and metabolism	Molecular Function: iron ion binding (GO:0005506);; Molecular Function: electron carrier activity (GO:0009055);; Molecular Function: 2 iron, 2 sulfur cluster binding (GO:0051537);; Molecular Function: FAD binding (GO:0071949);;	K11817|0.0e+00|sbi:8084128|K11817 indole-3-acetaldehyde oxidase [EC:1.2.3.7] | (RefSeq) indole-3-acetaldehyde oxidase	Tryptophan metabolism (ko00380)	[F]	Nucleotide transport and metabolism	Molybdopterin-binding domain of aldehyde dehydrogenase	Indole-3-acetaldehyde oxidase OS=Zea mays OX=4577 GN=AO2 PE=2 SV=1	F	Nucleotide transport and metabolism	indole-3-acetaldehyde oxidase [Sorghum bicolor]
Sobic.006G041700.v3.2	10.532	14.3887	16.3753	5.14234	3.5515	5.71476	5.39629e-16	-1.49059	down	[IQR]	Lipid transport and metabolism;; Secondary metabolites biosynthesis, transport and catabolism;; General function prediction only	Molecular Function: oxidoreductase activity (GO:0016491);;	K13070|1.0e-95|dosa:Os04t0179200-01|K13070 momilactone-A synthase [EC:1.1.1.295] | (RefSeq) Os04g0179200, MAS, MOMILACTONE_A_SYNTHASE; Similar to Stem secoisolariciresinol dehydrogenase (Fragment).	Diterpenoid biosynthesis (ko00904)	[R]	General function prediction only	Enoyl-(Acyl carrier protein) reductase	Momilactone A synthase OS=Oryza sativa subsp. japonica OX=39947 GN=Os04g0179200 PE=2 SV=1	Q	Secondary metabolites biosynthesis, transport and catabolism	momilactone A synthase [Sorghum bicolor]
Sobic.004G230800.v3.2	0.114408	0.306185	0.278506	3.19862	3.14641	3.13791	3.3616e-43	3.36321	up	[G]	Carbohydrate transport and metabolism	Molecular Function: UDP-glycosyltransferase activity (GO:0008194);; Cellular Component: integral component of membrane (GO:0016021);; Cellular Component: intracellular membrane-bounded organelle (GO:0043231);; Molecular Function: quercetin 3-O-glucosyltransferase activity (GO:0080043);; Molecular Function: quercetin 7-O-glucosyltransferase activity (GO:0080044);;	K23452|6.1e-160|bna:106451242|K23452 UDP-glucosyltransferase 85A [EC:2.4.1.-] | (RefSeq) UDP-glycosyltransferase 85A2 isoform X2	Zeatin biosynthesis (ko00908)	[GC]	Carbohydrate transport and metabolism;; Energy production and conversion	UDP-glucoronosyl and UDP-glucosyl transferase	7-deoxyloganetin glucosyltransferase OS=Gardenia jasminoides OX=114476 GN=UGT85A24 PE=1 SV=1	G	Carbohydrate transport and metabolism	7-deoxyloganetin glucosyltransferase [Sorghum bicolor]
Sobic.002G090600.v3.2	1.73635	0.719604	0.804635	0.357984	0.199798	0.296712	1.38224e-05	-1.56438	down	--	--	--	--	--	--	--	F-box domain	--	--	--	uncharacterized protein LOC8054408 [Sorghum bicolor]
Sobic.002G162800.v3.2	21.3703	22.6231	19.9621	51.5053	49.5872	49.2216	4.86649e-43	1.16581	up	--	--	Molecular Function: transcription regulatory region sequence-specific DNA binding (GO:0000976);; Molecular Function: transcription factor activity, sequence-specific DNA binding (GO:0003700);; Cellular Component: nucleus (GO:0005634);; Molecular Function: sequence-specific DNA binding (GO:0043565);; Biological Process: positive regulation of transcription, DNA-templated (GO:0045893);;	--	--	--	--	bZIP transcription factor	bZIP transcription factor 2 OS=Arabidopsis thaliana OX=3702 GN=BZIP2 PE=1 SV=1	K	Transcription	bZIP transcription factor 44 [Sorghum bicolor]
Sobic.001G391500.v3.2	0.982612	0.897984	0.886975	3.22954	3.52114	3.06404	1.39016e-13	1.63521	up	--	--	Cellular Component: nucleus (GO:0005634);; Biological Process: regulation of transcription, DNA-templated (GO:0006355);; Biological Process: response to cold (GO:0009409);; Molecular Function: sequence-specific DNA binding (GO:0043565);; Biological Process: positive regulation of transcription, DNA-templated (GO:0045893);; Biological Process: positive regulation of response to salt stress (GO:190…	K09422|1.4e-184|sbi:8083710|K09422 transcription factor MYB, plant | (RefSeq) transcription factor MYB2	--	[K]	Transcription	Myb-like DNA-binding domain	Transcription factor MYB2 OS=Oryza sativa subsp. japonica OX=39947 GN=MYB2 PE=2 SV=1	K	Transcription	transcription factor MYB2 [Sorghum bicolor]
Sobic.004G084900.v3.2	12.5597	16.326	15.4536	33.5832	30.721	31.5717	1.08365e-26	1.05081	up	--	--	Cellular Component: nucleus (GO:0005634);; Biological Process: cellular response to phosphate starvation (GO:0016036);; Biological Process: cellular response to cold (GO:0070417);;	K24195|7.5e-06|ppp:112273420|K24195 xenotropic and polytropic retrovirus receptor 1 | (RefSeq) phosphate transporter PHO1-like	--	[P]	Inorganic ion transport and metabolism	SPX domain	SPX domain-containing protein 1 OS=Oryza sativa subsp. japonica OX=39947 GN=SPX1 PE=1 SV=1	P	Inorganic ion transport and metabolism	SPX domain-containing protein 1 [Sorghum bicolor]
Sobic.001G262400.v3.2	2.3715	0.830342	0.851993	0.358354	0.372145	0.213084	0.00106429	-1.39064	down	[I]	Lipid transport and metabolism	Molecular Function: acetyl-CoA carboxylase activity (GO:0003989);; Molecular Function: ATP binding (GO:0005524);; Biological Process: fatty acid biosynthetic process (GO:0006633);; Molecular Function: metal ion binding (GO:0046872);;	K11262|0.0e+00|sbi:8067222|K11262 acetyl-CoA carboxylase / biotin carboxylase 1 [EC:6.4.1.2 6.3.4.14 2.1.3.15] | (RefSeq) acetyl-CoA carboxylase 1	Fatty acid biosynthesis (ko00061);; Pyruvate metabolism (ko00620);; Propanoate metabolism (ko00640);; Fatty acid metabolism (ko01212)	[I]	Lipid transport and metabolism	Acetyl-CoA carboxylase, central region	Acetyl-CoA carboxylase 1 OS=Oryza sativa subsp. japonica OX=39947 GN=ACC1 PE=3 SV=1	I	Lipid transport and metabolism	hypothetical protein SORBI_3001G262400 [Sorghum bicolor]
Sobic.006G089300.v3.2	0.267678	0.56917	0.682359	2.70317	2.24573	2.32356	7.44019e-17	2.03267	up	[E]	Amino acid transport and metabolism	Molecular Function: peptide:proton symporter activity (GO:0015333);; Cellular Component: integral component of membrane (GO:0016021);; Molecular Function: oligopeptide transmembrane transporter activity (GO:0035673);; Molecular Function: peptide transmembrane transporter activity (GO:1904680);;	K14638|2.2e-119|egu:105034795|K14638 solute carrier family 15 (peptide/histidine transporter), member 3/4 | (RefSeq) protein NRT1/ PTR FAMILY 4.5-like	--	[E]	Amino acid transport and metabolism	POT family	Protein NRT1/ PTR FAMILY 4.4 OS=Arabidopsis thaliana OX=3702 GN=NPF4.4 PE=2 SV=1	E	Amino acid transport and metabolism	protein NRT1/ PTR FAMILY 4.4 [Sorghum bicolor]
Sobic.001G228200.v3.2	18.6544	14.9054	14.5098	7.65487	8.54011	7.31491	2.94543e-14	-1.05624	down	[O]	Posttranslational modification, protein turnover, chaperones	Molecular Function: ATP binding (GO:0005524);; Cellular Component: mitochondrion (GO:0005739);; Cellular Component: cytosol (GO:0005829);; Biological Process: protein folding (GO:0006457);; Biological Process: protein refolding (GO:0042026);;	K04077|4.0e-312|sbi:8059266|K04077 chaperonin GroEL | (RefSeq) chaperonin CPN60-1, mitochondrial isoform X2	RNA degradation (ko03018)	[O]	Posttranslational modification, protein turnover, chaperones	TCP-1/cpn60 chaperonin family	Chaperonin CPN60-1, mitochondrial OS=Zea mays OX=4577 GN=CPN60I PE=1 SV=2	O	Posttranslational modification, protein turnover, chaperones	chaperonin CPN60-1, mitochondrial isoform X2 [Sorghum bicolor]
Sobic.004G111100.v3.2	15.8163	17.0041	17.505	40.0477	38.4999	41.0223	4.84468e-75	1.18967	up	[IR]	Lipid transport and metabolism;; General function prediction only	Molecular Function: hydrolase activity, acting on ester bonds (GO:0016788);;	K01206|4.5e-33|thj:104825554|K01206 alpha-L-fucosidase [EC:3.2.1.51] | (RefSeq) alpha-L-fucosidase 3	Other glycan degradation (ko00511)	--	--	GDSL-like Lipase/Acylhydrolase	GDSL esterase/lipase At5g45910 OS=Arabidopsis thaliana OX=3702 GN=At5g45910 PE=2 SV=1	S	Function unknown	GDSL esterase/lipase At5g45910 [Sorghum bicolor]
Sobic.001G247900.v3.2	5.13956	5.26715	4.94737	1.15917	1.21565	1.37843	1.98148e-36	-2.00327	down	--	--	Molecular Function: hydrolase activity, hydrolyzing O-glycosyl compounds (GO:0004553);; Biological Process: carbohydrate metabolic process (GO:0005975);;	--	--	--	--	Glycosyl hydrolases family 18	Chitinase 2 OS=Tulipa saxatilis subsp. bakeri OX=110455 PE=1 SV=1	G	Carbohydrate transport and metabolism	chitinase 2 [Sorghum bicolor]
Sobic.009G184400.v3.2	10.1584	13.9903	15.5425	40.7653	34.6681	43.1712	4.77573e-28	1.49172	up	--	--	Molecular Function: DNA binding (GO:0003677);; Molecular Function: transcription factor activity, sequence-specific DNA binding (GO:0003700);; Cellular Component: nucleus (GO:0005634);;	K09286|2.2e-76|sbi:8064190|K09286 EREBP-like factor | (RefSeq) ethylene-responsive transcription factor 8	--	--	--	AP2 domain	Ethylene-responsive transcription factor 4 OS=Nicotiana sylvestris OX=4096 GN=ERF4 PE=2 SV=1	K	Transcription	ethylene-responsive transcription factor 8 [Sorghum bicolor]
Sobic.003G304100.v3.2	0.087586	0.100382	0.192599	0.707579	0.718494	0.744659	2.24387e-09	1.98359	up	[E]	Amino acid transport and metabolism	Cellular Component: plasma membrane (GO:0005886);; Molecular Function: peptide:proton symporter activity (GO:0015333);; Cellular Component: integral component of membrane (GO:0016021);; Molecular Function: oligopeptide transmembrane transporter activity (GO:0035673);; Molecular Function: peptide transmembrane transporter activity (GO:1904680);;	K14638|0.0e+00|sbi:8079230|K14638 solute carrier family 15 (peptide/histidine transporter), member 3/4 | (RefSeq) protein NRT1/ PTR FAMILY 1.2	--	[E]	Amino acid transport and metabolism	POT family	Protein NRT1/ PTR FAMILY 1.2 OS=Arabidopsis thaliana OX=3702 GN=NPF1.2 PE=1 SV=1	E	Amino acid transport and metabolism	protein NRT1/ PTR FAMILY 1.2 [Sorghum bicolor]
Sobic.005G194200.v3.2	18.7775	23.2585	21.8716	9.15903	7.50786	8.32457	1.3083e-33	-1.37976	down	--	--	Biological Process: entrainment of circadian clock (GO:0009649);; Biological Process: positive regulation of circadian rhythm (GO:0042753);;	--	--	--	--	Early Flowering 4 domain	Protein ELF4-LIKE 3 OS=Arabidopsis thaliana OX=3702 GN=EFL3 PE=3 SV=1	S	Function unknown	protein ELF4-LIKE 3 [Sorghum bicolor]
Sobic.002G080100.v3.2	36.2337	50.187	49.6165	151.75	143.301	151.277	5.17967e-60	1.6431	up	--	--	Molecular Function: DNA binding (GO:0003677);; Cellular Component: nucleus (GO:0005634);; Biological Process: regulation of transcription, DNA-templated (GO:0006355);;	K00521|9.0e-42|cmos:111447866|K00521 ferric-chelate reductase [EC:1.16.1.7] | (RefSeq) ferric reduction oxidase 7, chloroplastic-like	--	--	--	No apical meristem (NAM) protein	NAC domain-containing protein 67 OS=Oryza sativa subsp. japonica OX=39947 GN=NAC067 PE=2 SV=1	K	Transcription	NAC domain-containing protein 67 [Sorghum bicolor]
Sobic.009G036000.v3.2	118.031	129.294	129.956	47.0203	47.8479	46.4297	3.50178e-104	-1.45442	down	[S]	Function unknown	Biological Process: response to cold (GO:0009409);; Biological Process: response to salt stress (GO:0009651);; Biological Process: response to abscisic acid (GO:0009737);; Cellular Component: integral component of membrane (GO:0016021);;	K03260|3.8e-07|pda:103710480|K03260 translation initiation factor 4G | (RefSeq) eukaryotic translation initiation factor-like	RNA transport (ko03013)	[R]	General function prediction only	Proteolipid membrane potential modulator	Hydrophobic protein LTI6B OS=Oryza sativa subsp. indica OX=39946 GN=LTI6B PE=3 SV=2	I	Lipid transport and metabolism	hypothetical protein SORBI_3009G036000 [Sorghum bicolor]
Sobic.004G186500.v3.2	15.658	13.1586	12.9066	4.97386	4.72713	6.29219	2.07999e-48	-1.42193	down	[I]	Lipid transport and metabolism	Biological Process: catabolic process (GO:0009056);; Molecular Function: hydrolase activity (GO:0016787);;	K20506|1.5e-80|pda:103717078|K20506 tuliposide A-converting enzyme [EC:4.2.99.22] | (RefSeq) tuliposide A-converting enzyme 2, chloroplastic-like	--	[V]	Defense mechanisms	alpha/beta hydrolase fold	Tuliposide A-converting enzyme 1, chloroplastic OS=Tulipa gesneriana OX=13306 GN=TCEA1 PE=1 SV=1	V	Defense mechanisms	tuliposide A-converting enzyme 2, chloroplastic [Sorghum bicolor]
Sobic.002G209100.v3.2	4.8581	6.16974	6.4667	3.0955	2.57043	2.77712	6.65488e-17	-1.07293	down	[ET]	Amino acid transport and metabolism;; Signal transduction mechanisms	Cellular Component: plasma membrane (GO:0005886);; Molecular Function: ligand-gated ion channel activity (GO:0015276);; Cellular Component: integral component of membrane (GO:0016021);; Molecular Function: signaling receptor activity (GO:0038023);;	K05387|0.0e+00|sbi:8060289|K05387 glutamate receptor, ionotropic, plant | (RefSeq) glutamate receptor 2.8 isoform X1	--	[PET]	Inorganic ion transport and metabolism;; Amino acid transport and metabolism;; Signal transduction mechanisms	Receptor family ligand binding region	Glutamate receptor 2.8 OS=Arabidopsis thaliana OX=3702 GN=GLR2.8 PE=2 SV=2	--	--	glutamate receptor 2.8 isoform X2 [Sorghum bicolor]
Sobic.007G069000.v3.2	0.180776	0.193614	0.321217	0.854266	0.547171	0.566935	0.00225001	1.02862	up	[Q]	Secondary metabolites biosynthesis, transport and catabolism	Molecular Function: lactoylglutathione lyase activity (GO:0004462);; Cellular Component: cytoplasm (GO:0005737);; Biological Process: methylglyoxal catabolic process to D-lactate via S-lactoyl-glutathione (GO:0019243);; Molecular Function: metal ion binding (GO:0046872);;	K01759|1.3e-168|sbi:110437354|K01759 lactoylglutathione lyase [EC:4.4.1.5] | (RefSeq) lactoylglutathione lyase-like	Pyruvate metabolism (ko00620)	[G]	Carbohydrate transport and metabolism	Glyoxalase/Bleomycin resistance protein/Dioxygenase superfamily	Lactoylglutathione lyase OS=Oryza sativa subsp. japonica OX=39947 GN=GLYI-11 PE=1 SV=2	G	Carbohydrate transport and metabolism	lactoylglutathione lyase-like [Sorghum bicolor]
Sobic.008G030100.v3.2	147.339	91.2782	87.0127	12.9438	14.25	14.0959	3.63351e-23	-2.67669	down	--	--	Molecular Function: intramolecular lyase activity (GO:0016872);;	K01859|2.7e-118|sbi:110429758|K01859 chalcone isomerase [EC:5.5.1.6] | (RefSeq) probable chalcone--flavonone isomerase 3	Flavonoid biosynthesis (ko00941)	--	--	Chalcone-flavanone isomerase	Probable chalcone--flavonone isomerase 3 OS=Arabidopsis thaliana OX=3702 GN=CHI3 PE=1 SV=1	S	Function unknown	hypothetical protein SORBI_3008G030100 [Sorghum bicolor]
Sobic.002G042300.v3.2	45.2156	41.1817	41.6879	8.78817	7.64055	8.64416	9.25103e-143	-2.37865	down	[I]	Lipid transport and metabolism	Biological Process: catabolic process (GO:0009056);; Molecular Function: hydrolase activity (GO:0016787);;	K14493|2.6e-45|smo:SELMODRAFT_418575|K14493 gibberellin receptor GID1 [EC:3.-.-.-] | (RefSeq) GID1a-1; hypothetical protein	Plant hormone signal transduction (ko04075)	[V]	Defense mechanisms	alpha/beta hydrolase fold	Probable carboxylesterase 15 OS=Arabidopsis thaliana OX=3702 GN=CXE15 PE=2 SV=1	V	Defense mechanisms	probable carboxylesterase 15 [Sorghum bicolor]
Sobic.002G393900.v3.2	10.7621	10.1973	10.5364	3.69761	3.58147	3.45216	1.07282e-67	-1.5663	down	--	--	Molecular Function: ADP binding (GO:0043531);;	K13457|0.0e+00|sbi:8064448|K13457 disease resistance protein RPM1 | (RefSeq) disease resistance RPP8-like protein 3	Plant-pathogen interaction (ko04626)	[T]	Signal transduction mechanisms	NB-ARC domain	Disease resistance protein RGA4 OS=Oryza sativa subsp. japonica OX=39947 GN=RGA4 PE=1 SV=1	T	Signal transduction mechanisms	disease resistance RPP8-like protein 3 [Sorghum bicolor]
Sobic.004G181200.v3.2	0.465721	0.121232	0.181183	1.29494	1.62299	1.48968	1.63471e-05	1.67996	up	--	--	Biological Process: ubiquitin-dependent protein catabolic process (GO:0006511);; Cellular Component: integral component of membrane (GO:0016021);; Molecular Function: ubiquitin protein ligase activity (GO:0061630);;	K16286|3.9e-61|zma:103653643|K16286 E3 ubiquitin-protein ligase EL5 [EC:2.3.2.27] | (RefSeq) E3 ubiquitin-protein ligase EL5	--	[O]	Posttranslational modification, protein turnover, chaperones	Ring finger domain	E3 ubiquitin-protein ligase EL5 OS=Oryza sativa subsp. japonica OX=39947 GN=EL5.1 PE=1 SV=1	O	Posttranslational modification, protein turnover, chaperones	hypothetical protein SORBI_3004G181200 [Sorghum bicolor]
Sobic.001G469600.v3.2	2.45902	4.16967	4.7029	17.4012	15.2523	16.8011	9.47237e-31	1.99221	up	[G]	Carbohydrate transport and metabolism	Molecular Function: sugar:proton symporter activity (GO:0005351);; Cellular Component: integral component of plasma membrane (GO:0005887);; Biological Process: glucose import (GO:0046323);;	K08150|6.6e-59|bvg:104888510|K08150 MFS transporter, SP family, solute carrier family 2 (myo-inositol transporter), member 13 | (RefSeq) inositol transporter 1	--	[R]	General function prediction only	Sugar (and other) transporter	Polyol transporter 5 OS=Arabidopsis thaliana OX=3702 GN=PLT5 PE=1 SV=2	U	Intracellular trafficking, secretion, and vesicular transport	putative polyol transporter 1 [Sorghum bicolor]
Sobic.001G317600.v3.2	2.20624	1.73998	2.42087	0.662716	0.601702	0.772984	1.71859e-09	-1.53379	down	[O]	Posttranslational modification, protein turnover, chaperones	Molecular Function: glutathione transferase activity (GO:0004364);; Cellular Component: cytoplasm (GO:0005737);; Biological Process: glutathione metabolic process (GO:0006749);;	K00799|1.1e-133|sbi:8062882|K00799 glutathione S-transferase [EC:2.5.1.18] | (RefSeq) probable glutathione S-transferase GSTU6	Glutathione metabolism (ko00480)	[O]	Posttranslational modification, protein turnover, chaperones	Glutathione S-transferase, N-terminal domain	Probable glutathione S-transferase GSTU6 OS=Oryza sativa subsp. japonica OX=39947 GN=GSTU6 PE=2 SV=2	O	Posttranslational modification, protein turnover, chaperones	probable glutathione S-transferase GSTU6 [Sorghum bicolor]
Sobic.003G443400.v3.2	1.88742	2.52124	2.26779	4.81099	4.69627	4.71346	5.49889e-14	1.01989	up	[C]	Energy production and conversion	Molecular Function: glycerol-3-phosphate dehydrogenase [NAD+] activity (GO:0004367);; Cellular Component: cytosol (GO:0005829);; Biological Process: carbohydrate metabolic process (GO:0005975);; Biological Process: glycerol-3-phosphate metabolic process (GO:0006072);; Biological Process: NADH oxidation (GO:0006116);; Cellular Component: glycerol-3-phosphate dehydrogenase complex (GO:0009331);; Mo…	K00006|8.3e-210|sbi:8078055|K00006 glycerol-3-phosphate dehydrogenase (NAD+) [EC:1.1.1.8] | (RefSeq) glycerol-3-phosphate dehydrogenase [NAD(+)]	Glycerophospholipid metabolism (ko00564)	[C]	Energy production and conversion	NAD-dependent glycerol-3-phosphate dehydrogenase N-terminus	Glycerol-3-phosphate dehydrogenase [NAD(+)] OS=Cuphea lanceolata OX=3930 GN=GPDH PE=2 SV=1	C	Energy production and conversion	glycerol-3-phosphate dehydrogenase [NAD(+)] [Sorghum bicolor]
Sobic.001G119100.v3.2	35.6396	20.421	17.9595	4.50142	4.64806	5.13475	3.44171e-21	-2.22623	down	--	--	Molecular Function: electron carrier activity (GO:0009055);; Cellular Component: anchored component of plasma membrane (GO:0046658);;	--	--	--	--	Plastocyanin-like domain	Chemocyanin OS=Lilium longiflorum OX=4690 PE=1 SV=1	S	Function unknown	basic blue protein [Sorghum bicolor]
Sobic.006G078400.v3.2	632.757	718.381	739.439	340.156	313.813	311.566	2.73328e-68	-1.15634	down	--	--	--	--	--	--	--	ABA/WDS induced protein	Abscisic stress-ripening protein 3 OS=Solanum lycopersicum OX=4081 GN=ASR3 PE=3 SV=2	--	--	abscisic stress-ripening protein 3 [Sorghum bicolor]
Sobic.001G052000.v3.2	7.93136	6.47836	6.10616	18.8575	18.3711	18.234	2.07115e-27	1.34246	up	--	--	Molecular Function: aspartic-type endopeptidase activity (GO:0004190);; Biological Process: proteolysis (GO:0006508);; Biological Process: protein catabolic process (GO:0030163);;	--	--	--	--	Xylanase inhibitor C-terminal	--	S	Function unknown	uncharacterized protein LOC110431744 isoform X1 [Sorghum bicolor]
Sobic.005G124700.v3.2	6.9266	5.80255	6.29292	2.61857	2.59066	2.51702	3.79938e-22	-1.31631	down	[M]	Cell wall/membrane/envelope biogenesis	Molecular Function: protein serine/threonine kinase activity (GO:0004674);; Molecular Function: ATP binding (GO:0005524);; Cellular Component: plasma membrane (GO:0005886);; Biological Process: protein phosphorylation (GO:0006468);; Biological Process: cell surface receptor signaling pathway (GO:0007166);; Molecular Function: polysaccharide binding (GO:0030247);;	K23544|9.8e-83|brp:103842861|K23544 serine incorporator 1/3 | (RefSeq) serine incorporator 3	--	--	--	Protein kinase domain	Wall-associated receptor kinase 5 OS=Arabidopsis thaliana OX=3702 GN=WAK5 PE=2 SV=1	--	--	hypothetical protein SORBI_3005G124700 [Sorghum bicolor]
Sobic.003G219800.v3.2	27.4377	26.1994	26.2275	14.1691	12.6803	13.8231	7.63237e-32	-1.01893	down	--	--	Molecular Function: N-acyltransferase activity (GO:0016410);;	K19861|9.5e-48|rcu:8284279|K19861 benzyl alcohol O-benzoyltransferase [EC:2.3.1.196 2.3.1.232] | (RefSeq) LOW QUALITY PROTEIN: benzyl alcohol O-benzoyltransferase-like	--	--	--	Transferase family	Acyl transferase 9 OS=Oryza sativa subsp. japonica OX=39947 GN=AT9 PE=2 SV=1	S	Function unknown	acyl transferase 9 [Sorghum bicolor]
Sobic.003G131800.v3.2	1.75392	2.99961	2.99911	6.47079	6.40002	6.77997	2.69375e-12	1.24323	up	[G]	Carbohydrate transport and metabolism	Cellular Component: integral component of membrane (GO:0016021);; Molecular Function: transmembrane transporter activity (GO:0022857);;	K12818|1.9e-76|smo:SELMODRAFT_429199|K12818 ATP-dependent RNA helicase DHX8/PRP22 [EC:3.6.4.13] | (RefSeq) hypothetical protein	Spliceosome (ko03040)	[R]	General function prediction only	Major Facilitator Superfamily	Probable peptide/nitrate transporter At3g43790 OS=Arabidopsis thaliana OX=3702 GN=ZIFL2 PE=2 SV=2	S	Function unknown	probable peptide/nitrate transporter At3g43790 [Sorghum bicolor]
Sobic.001G145700.v3.2	288.905	392.243	419.657	76.5775	64.8924	74.1037	6.85844e-98	-2.35318	down	--	--	Cellular Component: extracellular region (GO:0005576);; Biological Process: defense response (GO:0006952);;	K12173|2.8e-22|gmx:100794341|K12173 BRCA1-A complex subunit BRE | (RefSeq) BRISC and BRCA1-A complex member 2	Homologous recombination (ko03440)	--	--	Thaumatin family	Zeamatin OS=Zea mays OX=4577 GN=Zlp PE=1 SV=2	O	Posttranslational modification, protein turnover, chaperones	alpha-amylase/trypsin inhibitor [Sorghum bicolor]
Sobic.004G186300.v3.2	3.24154	3.5404	3.8824	7.90547	7.69373	7.90255	6.27524e-28	1.07716	up	[T]	Signal transduction mechanisms	Molecular Function: protein serine/threonine phosphatase activity (GO:0004722);; Molecular Function: magnesium-dependent protein serine/threonine phosphatase activity (GO:0004724);;	K17500|1.1e-144|dosa:Os09t0459600-01|K17500 integrin-linked kinase-associated serine/threonine phosphatase 2C [EC:3.1.3.16] | (RefSeq) Os09g0459600; Similar to Calmodulin-binding protein phosphatase.	--	[T]	Signal transduction mechanisms	Protein phosphatase 2C	Probable protein phosphatase 2C 15 OS=Oryza sativa subsp. japonica OX=39947 GN=Os02g0567200 PE=2 SV=1	T	Signal transduction mechanisms	probable protein phosphatase 2C 15 [Sorghum bicolor]
Sobic.010G106300.v3.2	10.4069	5.94494	6.0113	3.66406	3.45581	2.94158	1.66072e-06	-1.11842	down	[F]	Nucleotide transport and metabolism	Biological Process: deoxyribonucleotide biosynthetic process (GO:0009263);; Molecular Function: oxidoreductase activity (GO:0016491);;	K10808|1.4e-195|sbi:8065749|K10808 ribonucleoside-diphosphate reductase subunit M2 [EC:1.17.4.1] | (RefSeq) ribonucleoside-diphosphate reductase small chain	Purine metabolism (ko00230);; Pyrimidine metabolism (ko00240);; Glutathione metabolism (ko00480)	[F]	Nucleotide transport and metabolism	Ribonucleotide reductase, small chain	Ribonucleoside-diphosphate reductase small chain OS=Nicotiana tabacum OX=4097 PE=2 SV=1	F	Nucleotide transport and metabolism	ribonucleoside-diphosphate reductase small chain [Sorghum bicolor]
Sobic.001G432500.v3.2	7.36969	8.02462	7.3019	21.0049	17.9082	19.8847	5.34664e-40	1.2982	up	--	--	Cellular Component: membrane (GO:0016020);; Cellular Component: integral component of membrane (GO:0016021);;	--	--	--	--	Domain of unknown function	--	S	Function unknown	uncharacterized protein LOC8078834 [Sorghum bicolor]
Sobic.004G220200.v3.2	0.061693	0.128667	0.077344	0.240777	0.259632	0.295146	0.000930213	1.193	up	--	--	Biological Process: chromatin silencing (GO:0006342);;	--	--	--	--	--	--	--	--	uncharacterized protein LOC8073980 [Sorghum bicolor]
Sobic.009G087000.v3.2	2.29292	0.909202	0.569479	0.132329	0.183824	0.309688	6.34835e-07	-1.91929	down	[L]	Replication, recombination and repair	Biological Process: double-strand break repair via break-induced replication (GO:0000727);; Molecular Function: DNA helicase activity (GO:0003678);; Molecular Function: DNA replication origin binding (GO:0003688);; Molecular Function: single-stranded DNA binding (GO:0003697);; Molecular Function: ATP binding (GO:0005524);; Cellular Component: nucleus (GO:0005634);; Biological Process: pre-replica…	K02542|0.0e+00|sbi:8066643|K02542 DNA replication licensing factor MCM6 [EC:3.6.4.12] | (RefSeq) DNA replication licensing factor MCM6	DNA replication (ko03030)	[L]	Replication, recombination and repair	MCM P-loop domain	DNA replication licensing factor MCM6 OS=Oryza sativa subsp. japonica OX=39947 GN=Os05g0235800 PE=3 SV=1	L	Replication, recombination and repair	DNA replication licensing factor MCM6 [Sorghum bicolor]
Sobic.002G231900.v3.2	6.59537	6.72368	7.47853	2.11292	1.83167	1.63069	1.48036e-23	-1.18032	down	--	--	Molecular Function: purine nucleoside transmembrane transporter activity (GO:0015211);; Cellular Component: integral component of membrane (GO:0016021);;	K00850|1.1e-41|cpap:110822059|K00850 6-phosphofructokinase 1 [EC:2.7.1.11] | (RefSeq) ATP-dependent 6-phosphofructokinase 6-like	Glycolysis / Gluconeogenesis (ko00010);; Pentose phosphate pathway (ko00030);; Fructose and mannose metabolism (ko00051);; Galactose metabolism (ko00052);; Carbon metabolism (ko01200);; Biosynthesis of amino acids (ko01230);; RNA degradation (ko03018)	--	--	Purine nucleobase transmembrane transport	Purine permease 3 OS=Arabidopsis thaliana OX=3702 GN=PUP3 PE=2 SV=1	S	Function unknown	purine permease 3 isoform X2 [Sorghum bicolor]
Sobic.004G324600.v3.2	0.479631	0.772589	0.716594	0	0	0	6.19797e-19	-3.55526	down	--	--	--	--	--	--	--	--	--	--	--	hypothetical protein SORBI_3004G324600 [Sorghum bicolor]
Sobic.005G136450.v3.2	3.1294	0.805272	1.07032	0.082304	0.076995	0.152142	1.14653e-09	-2.47157	down	[Q]	Secondary metabolites biosynthesis, transport and catabolism	Biological Process: biosynthetic process (GO:0009058);; Molecular Function: transferase activity, transferring acyl groups other than amino-acyl groups (GO:0016747);;	K00660|8.8e-229|sbi:8064814|K00660 chalcone synthase [EC:2.3.1.74] | (RefSeq) chalcone synthase 2	Flavonoid biosynthesis (ko00941);; Circadian rhythm - plant (ko04712)	--	--	Chalcone and stilbene synthases, N-terminal domain	Chalcone synthase 2 OS=Sorghum bicolor OX=4558 GN=CHS2 PE=3 SV=1	H	Coenzyme transport and metabolism	chalcone synthase 2 [Sorghum bicolor]
Sobic.004G283201.v3.2	0.026739	0.029088	0.063661	19.8209	21.2886	20.2545	3.17949e-155	7.11229	up	--	--	Molecular Function: DNA binding (GO:0003677);; Molecular Function: transcription factor activity, sequence-specific DNA binding (GO:0003700);; Cellular Component: nucleus (GO:0005634);;	K09286|7.9e-42|zju:107405053|K09286 EREBP-like factor | (RefSeq) dehydration-responsive element-binding protein 1A-like	--	--	--	AP2 domain	Dehydration-responsive element-binding protein 1G OS=Oryza sativa subsp. indica OX=39946 GN=DREB1G PE=3 SV=1	K	Transcription	hypothetical protein SORBI_3004G283201 [Sorghum bicolor]
Sobic.002G360301.v3.2	0.189094	0.230188	0.251216	3.31256	2.09207	2.88185	3.57775e-19	2.85983	up	--	--	--	--	--	--	--	--	--	--	--	LOW QUALITY PROTEIN: hypothetical protein SORBI_3002G360301 [Sorghum bicolor]
Sobic.010G116300.v3.2	1.60294	1.49193	1.49914	4.13834	4.08935	4.24141	4.18513e-31	1.35158	up	--	--	Molecular Function: ubiquitin-protein transferase activity (GO:0004842);;	K08332|2.4e-28|bdi:100830917|K08332 vacuolar protein 8 | (RefSeq) U-box domain-containing protein 43 isoform X1	--	[S]	Function unknown	Armadillo/beta-catenin-like repeat	Putative U-box domain-containing protein 42 OS=Arabidopsis thaliana OX=3702 GN=PUB42 PE=3 SV=1	S	Function unknown	putative U-box domain-containing protein 42 [Sorghum bicolor]
Sobic.003G250700.v3.2	0.023773	0.075762	0	1.02496	0.681387	0.923278	8.39046e-17	3.10418	up	--	--	Cellular Component: plasma membrane (GO:0005886);; Biological Process: plant-type secondary cell wall biogenesis (GO:0009834);;	--	--	--	--	Fasciclin domain	Fasciclin-like arabinogalactan protein 11 OS=Arabidopsis thaliana OX=3702 GN=FLA11 PE=2 SV=2	S	Function unknown	fasciclin-like arabinogalactan protein 11 [Sorghum bicolor]
Sobic.003G385000.v3.2	0.383281	0.264775	0.279577	5.31506	5.14117	5.68832	4.39393e-75	3.73204	up	[T]	Signal transduction mechanisms	Molecular Function: protein kinase activity (GO:0004672);; Molecular Function: protein serine/threonine kinase activity (GO:0004674);; Molecular Function: ATP binding (GO:0005524);;	K06272|4.2e-28|vvi:100852545|K06272 integrin-linked kinase [EC:2.7.11.1] | (RefSeq) serine/threonine-protein kinase TNNI3K	--	[T]	Signal transduction mechanisms	Protein tyrosine and serine/threonine kinase	Integrin-linked protein kinase 1 OS=Arabidopsis thaliana OX=3702 GN=ILK1 PE=1 SV=1	T	Signal transduction mechanisms	serine/threonine-protein kinase STY8 [Sorghum bicolor]
Sobic.002G216400.v3.2	30.2607	28.4359	29.7949	9.47902	8.56929	8.91619	2.66005e-91	-1.74963	down	[QV]	Secondary metabolites biosynthesis, transport and catabolism;; Defense mechanisms	Molecular Function: iron ion binding (GO:0005506);; Cellular Component: membrane (GO:0016020);; Molecular Function: oxidoreductase activity, acting on paired donors, with incorporation or reduction of molecular oxygen, NAD(P)H as one donor, and incorporation of one atom of oxygen (GO:0016709);; Molecular Function: heme binding (GO:0020037);;	K20623|5.3e-303|sbi:8062747|K20623 typhasterol/6-deoxotyphasterol 2alpha-hydroxylase | (RefSeq) cytochrome P450 71A1	Brassinosteroid biosynthesis (ko00905)	[Q]	Secondary metabolites biosynthesis, transport and catabolism	Cytochrome P450	Trimethyltridecatetraene synthase OS=Zea mays OX=4577 GN=CYP92C6 PE=1 SV=1	Q	Secondary metabolites biosynthesis, transport and catabolism	cytochrome P450 71A1 [Sorghum bicolor]
Sobic.001G318000.v3.2	15.5216	13.6137	10.6887	3.41146	3.56448	2.97224	8.28226e-27	-1.94814	down	[O]	Posttranslational modification, protein turnover, chaperones	Molecular Function: glutathione transferase activity (GO:0004364);; Cellular Component: cytoplasm (GO:0005737);; Biological Process: glutathione metabolic process (GO:0006749);;	K00799|3.8e-131|sbi:8063160|K00799 glutathione S-transferase [EC:2.5.1.18] | (RefSeq) probable glutathione S-transferase GSTU6	Glutathione metabolism (ko00480)	[O]	Posttranslational modification, protein turnover, chaperones	Glutathione S-transferase, N-terminal domain	Probable glutathione S-transferase GSTU6 OS=Oryza sativa subsp. japonica OX=39947 GN=GSTU6 PE=2 SV=2	O	Posttranslational modification, protein turnover, chaperones	probable glutathione S-transferase GSTU6 [Sorghum bicolor]
Sobic.003G347000.v3.2	0.075007	0.219101	0.106365	0.571515	0.361958	0.48249	5.76286e-05	1.40561	up	--	--	--	--	--	--	--	--	--	--	--	hypothetical protein SORBI_3003G347000 [Sorghum bicolor]
Sobic.004G229300.v3.2	1.58745	2.45405	1.0177	24.8469	23.5575	21.9743	3.68033e-70	3.49706	up	--	--	--	K00020|1.2e-18|mtr:MTR_8g088900|K00020 3-hydroxyisobutyrate dehydrogenase [EC:1.1.1.31] | (RefSeq) 6-phosphogluconate dehydrogenase-like protein	Valine, leucine and isoleucine degradation (ko00280)	--	--	Phosphate-induced protein 1 conserved region	Protein PHOSPHATE-INDUCED 1 OS=Nicotiana tabacum OX=4097 GN=PHI-1 PE=2 SV=1	L	Replication, recombination and repair	protein EXORDIUM [Sorghum bicolor]
Sobic.003G428700.v3.2	0.233112	0.1835	0.152772	19.6512	19.7512	19.8885	9.51479e-113	5.62919	up	--	--	--	--	--	--	--	Domain of unknown function (DUF4228)	--	S	Function unknown	uncharacterized protein LOC8077368 [Sorghum bicolor]
Sobic.010G180600.v3.2	1.46352	1.59167	1.88028	4.86032	4.66735	4.49892	4.46917e-17	1.40447	up	--	--	Cellular Component: nucleus (GO:0005634);; Biological Process: regulation of transcription, DNA-templated (GO:0006355);; Biological Process: auxin-activated signaling pathway (GO:0009734);;	K14484|2.4e-96|sbi:8082238|K14484 auxin-responsive protein IAA | (RefSeq) auxin-responsive protein IAA23	Plant hormone signal transduction (ko04075)	--	--	AUX/IAA family	Auxin-responsive protein IAA23 OS=Oryza sativa subsp. japonica OX=39947 GN=IAA23 PE=2 SV=1	K	Transcription	auxin-responsive protein IAA23 [Sorghum bicolor]
Sobic.006G261600.v3.2	11.1527	11.8563	11.3369	27.5414	27.4389	29.2564	6.07979e-66	1.23143	up	[E]	Amino acid transport and metabolism	Cellular Component: peroxisome (GO:0005777);; Biological Process: polyamine catabolic process (GO:0006598);; Molecular Function: oxidoreductase activity (GO:0016491);; Biological Process: spermine catabolic process (GO:0046208);; Molecular Function: polyamine oxidase activity (GO:0046592);; Molecular Function: flavin adenine dinucleotide binding (GO:0050660);; Molecular Function: norspermine:oxyg…	K17839|4.3e-286|sbi:8082590|K17839 polyamine oxidase [EC:1.5.3.17 1.5.3.-] | (RefSeq) probable polyamine oxidase 4 isoform X1	Arginine and proline metabolism (ko00330);; beta-Alanine metabolism (ko00410);; Pantothenate and CoA biosynthesis (ko00770)	[Q]	Secondary metabolites biosynthesis, transport and catabolism	Flavin containing amine oxidoreductase	Polyamine oxidase 5 OS=Oryza sativa subsp. japonica OX=39947 GN=PAO5 PE=1 SV=1	Q	Secondary metabolites biosynthesis, transport and catabolism	probable polyamine oxidase 4 isoform X1 [Sorghum bicolor]
Sobic.004G160300.v3.2	1.09272	2.13045	2.51622	7.1955	5.27536	6.67575	3.74492e-12	1.56795	up	--	--	--	K22733|5.4e-08|cit:102612526|K22733 magnesium transporter | (RefSeq) uncharacterized protein LOC102612526	--	--	--	--	--	S	Function unknown	uncharacterized protein LOC8056809 [Sorghum bicolor]
Sobic.005G205100.v3.2	0.734242	0.357157	0.310868	0.169324	0.188962	0.107114	0.000425615	-1.28215	down	[R]	General function prediction only	Molecular Function: protein serine/threonine kinase activity (GO:0004674);; Molecular Function: ATP binding (GO:0005524);; Cellular Component: integral component of membrane (GO:0016021);;	K20181|3.5e-89|mtr:MTR_5g026090|K20181 vacuolar protein sorting-associated protein 18 | (RefSeq) vacuolar sorting-associated-like protein	--	--	--	Leucine rich repeat	Receptor kinase-like protein Xa21 OS=Oryza sativa subsp. indica OX=39946 GN=XA21 PE=1 SV=1	T	Signal transduction mechanisms	receptor kinase-like protein Xa21 [Sorghum bicolor]
Sobic.009G144600.v3.2	0	0.037401	0	1.369	0.822041	1.21392	3.19948e-17	3.32086	up	--	--	Molecular Function: peroxidase activity (GO:0004601);; Cellular Component: extracellular region (GO:0005576);; Biological Process: response to oxidative stress (GO:0006979);; Molecular Function: heme binding (GO:0020037);; Biological Process: hydrogen peroxide catabolic process (GO:0042744);; Molecular Function: metal ion binding (GO:0046872);;	K00430|4.9e-182|sbi:8077136|K00430 peroxidase [EC:1.11.1.7] | (RefSeq) peroxidase 2	Phenylpropanoid biosynthesis (ko00940)	--	--	Peroxidase	Peroxidase 54 OS=Arabidopsis thaliana OX=3702 GN=PER54 PE=2 SV=1	Q	Secondary metabolites biosynthesis, transport and catabolism	peroxidase 2 [Sorghum bicolor]
Sobic.004G075800.v3.2	19.1834	25.5963	27.229	54.5569	49.0537	51.0407	1.08134e-22	1.0395	up	[T]	Signal transduction mechanisms	Molecular Function: voltage-gated chloride channel activity (GO:0005247);; Cellular Component: plant-type vacuole membrane (GO:0009705);; Molecular Function: chloride transmembrane transporter activity (GO:0015108);; Cellular Component: integral component of membrane (GO:0016021);; Molecular Function: transmembrane transporter activity (GO:0022857);; Cellular Component: intracellular membrane-bou…	K05016|0.0e+00|sbi:8079456|K05016 chloride channel 7 | (RefSeq) putative chloride channel-like protein CLC-g	--	[P]	Inorganic ion transport and metabolism	Voltage gated chloride channel	Putative chloride channel-like protein CLC-g OS=Arabidopsis thaliana OX=3702 GN=CLC-G PE=1 SV=2	P	Inorganic ion transport and metabolism	putative chloride channel-like protein CLC-g [Sorghum bicolor]
Sobic.001G097700.v3.2	1.752	1.39355	1.4727	8.77207	9.32674	8.98554	5.42241e-37	2.34496	up	--	--	--	--	--	--	--	--	--	--	--	uncharacterized protein LOC110436817 [Sorghum bicolor]
Sobic.003G253700.v3.2	5.04968	3.85289	4.92762	2.77086	1.93943	1.66014	1.83409e-07	-1.09662	down	--	--	--	K00147|2.7e-09|zma:103649060|K00147 glutamate-5-semialdehyde dehydrogenase [EC:1.2.1.41] | (RefSeq) uncharacterized protein LOC103649060	Arginine and proline metabolism (ko00330);; Biosynthesis of amino acids (ko01230)	--	--	--	--	--	--	uncharacterized protein LOC8068005 [Sorghum bicolor]
Sobic.006G178500.v3.2	7.97071	5.56995	5.65855	1.92697	1.31184	1.45399	1.38321e-21	-1.96175	down	--	--	Biological Process: amino acid transmembrane transport (GO:0003333);; Cellular Component: plasma membrane (GO:0005886);; Molecular Function: amino acid transmembrane transporter activity (GO:0015171);; Cellular Component: integral component of membrane (GO:0016021);;	K19476|2.6e-71|cic:CICLE_v10026997mg|K19476 vacuolar protein sorting-associated protein IST1 | (RefSeq) hypothetical protein	Endocytosis (ko04144)	[E]	Amino acid transport and metabolism	Transmembrane amino acid transporter protein	Lysine histidine transporter-like 8 OS=Arabidopsis thaliana OX=3702 GN=AATL1 PE=1 SV=1	E	Amino acid transport and metabolism	lysine histidine transporter-like 8 [Sorghum bicolor]
Sobic.009G157700.v3.2	2.28902	1.45089	1.24874	0.47832	0.503215	0.468015	5.68315e-10	-1.64358	down	[G]	Carbohydrate transport and metabolism	Molecular Function: inorganic phosphate transmembrane transporter activity (GO:0005315);; Cellular Component: plastid (GO:0009536);; Cellular Component: integral component of membrane (GO:0016021);;	K08193|5.5e-295|sbi:8061750|K08193 MFS transporter, ACS family, solute carrier family 17 (sodium-dependent inorganic phosphate cotransporter), other | (RefSeq) probable anion transporter 2, chloroplastic	--	[G]	Carbohydrate transport and metabolism	Major Facilitator Superfamily	Probable anion transporter 2, chloroplastic OS=Oryza sativa subsp. japonica OX=39947 GN=PHT4;2 PE=2 SV=1	G	Carbohydrate transport and metabolism	probable anion transporter 2, chloroplastic [Sorghum bicolor]
Sobic.001G509300.v3.2	3.14092	3.22095	3.15775	7.77199	7.24004	7.82846	5.41101e-28	1.18372	up	--	--	--	--	--	--	--	Tetratricopeptide repeat	--	--	--	uncharacterized protein LOC8085508 [Sorghum bicolor]
Sobic.003G338400.v3.2	17.6215	17.4629	17.6924	8.61563	8.81641	9.48076	4.31954e-33	-1.01345	down	[U]	Intracellular trafficking, secretion, and vesicular transport	Molecular Function: protein kinase activity (GO:0004672);; Molecular Function: ATP binding (GO:0005524);;	K00924|2.5e-45|ath:AT3G55450|K00924 kinase [EC:2.7.1.-] | (RefSeq) PBL1; PBS1-like 1	--	[T]	Signal transduction mechanisms	Protein tyrosine and serine/threonine kinase	Probable serine/threonine-protein kinase PBL1 OS=Arabidopsis thaliana OX=3702 GN=PBL1 PE=1 SV=1	T	Signal transduction mechanisms	probable serine/threonine-protein kinase PBL1 [Sorghum bicolor]
Sobic.006G243400.v3.2	30.7682	19.6975	20.0548	9.89587	9.23075	9.33374	6.55616e-14	-1.31069	down	[R]	General function prediction only	Molecular Function: phosphoglycerate dehydrogenase activity (GO:0004617);; Biological Process: cellular amino acid metabolic process (GO:0006520);; Biological Process: L-serine biosynthetic process (GO:0006564);; Cellular Component: chloroplast stroma (GO:0009570);; Molecular Function: NAD binding (GO:0051287);;	K00058|0.0e+00|sbi:8079596|K00058 D-3-phosphoglycerate dehydrogenase / 2-oxoglutarate reductase [EC:1.1.1.95 1.1.1.399] | (RefSeq) D-3-phosphoglycerate dehydrogenase 3, chloroplastic	Glycine, serine and threonine metabolism (ko00260);; Cysteine and methionine metabolism (ko00270);; Carbon metabolism (ko01200);; Biosynthesis of amino acids (ko01230)	[E]	Amino acid transport and metabolism	D-isomer specific 2-hydroxyacid dehydrogenase, NAD binding domain	D-3-phosphoglycerate dehydrogenase 1, chloroplastic OS=Arabidopsis thaliana OX=3702 GN=PGDH1 PE=1 SV=1	E	Amino acid transport and metabolism	D-3-phosphoglycerate dehydrogenase 3, chloroplastic [Sorghum bicolor]
Sobic.008G129200.v3.2	2.89413	1.00051	1.0501	0.208749	0.151713	0.130945	7.52599e-13	-2.56333	down	[L]	Replication, recombination and repair	Cellular Component: THO complex (GO:0000347);; Biological Process: double-strand break repair via break-induced replication (GO:0000727);; Molecular Function: DNA helicase activity (GO:0003678);; Molecular Function: DNA replication origin binding (GO:0003688);; Molecular Function: single-stranded DNA binding (GO:0003697);; Molecular Function: ATP binding (GO:0005524);; Cellular Component: nucleus…	K02210|0.0e+00|sbi:8066367|K02210 DNA replication licensing factor MCM7 [EC:3.6.4.12] | (RefSeq) DNA replication licensing factor MCM7	DNA replication (ko03030)	[L]	Replication, recombination and repair	MCM P-loop domain	DNA replication licensing factor MCM7 OS=Oryza sativa subsp. indica OX=39946 GN=MCM7 PE=3 SV=1	L	Replication, recombination and repair	DNA replication licensing factor MCM7 [Sorghum bicolor]
Sobic.004G197600.v3.2	7.67198	7.51617	8.10803	24.6282	25.0311	24.9427	1.25286e-110	1.61379	up	[S]	Function unknown	Biological Process: lipid metabolic process (GO:0006629);; Molecular Function: glycerophosphodiester phosphodiesterase activity (GO:0008889);;	K01126|1.7e-20|vvi:100260480|K01126 glycerophosphoryl diester phosphodiesterase [EC:3.1.4.46] | (RefSeq) glycerophosphodiester phosphodiesterase GDPD6	Glycerophospholipid metabolism (ko00564)	[C]	Energy production and conversion	Glycerophosphoryl diester phosphodiesterase family	Glycerophosphodiester phosphodiesterase GDPDL3 OS=Arabidopsis thaliana OX=3702 GN=GDPDL3 PE=2 SV=3	C	Energy production and conversion	glycerophosphodiester phosphodiesterase GDPDL3 [Sorghum bicolor]
Sobic.009G149400.v3.2	47.2783	42.9905	43.5116	19.9062	19.3487	19.4668	2.37982e-45	-1.22898	down	[E]	Amino acid transport and metabolism	Molecular Function: catalytic activity (GO:0003824);; Biological Process: biosynthetic process (GO:0009058);; Molecular Function: pyridoxal phosphate binding (GO:0030170);;	K15849|3.4e-253|sbi:8077154|K15849 bifunctional aspartate aminotransferase and glutamate/aspartate-prephenate aminotransferase [EC:2.6.1.1 2.6.1.78 2.6.1.79] | (RefSeq) bifunctional aspartate aminotransferase and glutamate/aspartate-prephenate aminotransferase	Tyrosine metabolism (ko00350);; Phenylalanine metabolism (ko00360);; Phenylalanine, tyrosine and tryptophan biosynthesis (ko00400);; Isoquinoline alkaloid biosynthesis (ko00950);; Tropane, piperidine and pyridine alkaloid biosynthesis (ko00960);; Biosynthesis of amino acids (ko01230)	[E]	Amino acid transport and metabolism	Aminotransferase class I and II	Bifunctional aspartate aminotransferase and glutamate/aspartate-prephenate aminotransferase OS=Petunia hybrida OX=4102 PE=1 SV=1	E	Amino acid transport and metabolism	bifunctional aspartate aminotransferase and glutamate/aspartate-prephenate aminotransferase [Sorghum bicolor]
Sobic.007G074000.v3.2	0.770321	1.65342	2.06916	3.99104	3.37394	4.45861	0.000167075	1.16396	up	--	--	--	--	--	--	--	Cysteine-rich TM module stress tolerance	--	--	--	--
Sobic.004G219900.v3.2	33.2074	26.885	28.5222	91.1613	79.1741	86.4075	8.74882e-40	1.44887	up	[T]	Signal transduction mechanisms	Molecular Function: calmodulin binding (GO:0005516);; Molecular Function: ATP binding (GO:0005524);; Cellular Component: nucleus (GO:0005634);; Cellular Component: cytoplasm (GO:0005737);; Molecular Function: calcium-dependent protein serine/threonine kinase activity (GO:0009931);; Biological Process: peptidyl-serine phosphorylation (GO:0018105);; Biological Process: intracellular signal transduc…	K08794|1.3e-91|egu:105036875|K08794 calcium/calmodulin-dependent protein kinase I [EC:2.7.11.17] | (RefSeq) phosphoenolpyruvate carboxylase kinase 1-like isoform X1	--	[T]	Signal transduction mechanisms	Protein kinase domain	Phosphoenolpyruvate carboxylase kinase 1 OS=Arabidopsis thaliana OX=3702 GN=PPCK1 PE=1 SV=1	T	Signal transduction mechanisms	phosphoenolpyruvate carboxylase kinase 2 [Sorghum bicolor]
Sobic.006G168300.v3.2	5.85745	4.99942	5.20904	14.8108	14.9495	15.9574	6.00823e-39	1.42236	up	[F]	Nucleotide transport and metabolism	Biological Process: signal transduction (GO:0007165);; Molecular Function: NADH pyrophosphatase activity (GO:0035529);; Molecular Function: ADP-ribose diphosphatase activity (GO:0047631);; Molecular Function: NAD binding (GO:0051287);;	K22763|3.8e-69|lja:Lj2g3v1989220.3|K22763 deubiquitinase DESI2 [EC:3.4.19.12] | (RefSeq) Lj2g3v1989220.3; -	--	[T]	Signal transduction mechanisms	Nudix hydrolase domain	Nudix hydrolase 8 OS=Arabidopsis thaliana OX=3702 GN=NUDT8 PE=2 SV=2	T	Signal transduction mechanisms	nudix hydrolase 8 [Sorghum bicolor]
Sobic.004G217600.v3.2	67.6896	55.5364	71.1257	29.1572	28.6647	30.2318	1.17907e-30	-1.17798	down	--	--	--	--	--	--	--	--	--	--	--	hypothetical protein SORBI_3004G217600 [Sorghum bicolor]
Sobic.001G261408.v3.2	10.1037	30.3646	31.3606	62.6547	61.4291	67.5887	0.00771656	1.0403	up	--	--	Cellular Component: plasma membrane (GO:0005886);; Cellular Component: integral component of membrane (GO:0016021);; Molecular Function: transmembrane transporter activity (GO:0022857);;	K17500|6.7e-50|nto:104085001|K17500 integrin-linked kinase-associated serine/threonine phosphatase 2C [EC:3.1.3.16] | (RefSeq) WAT1-related protein At3g18200 isoform X1	--	--	--	EamA-like transporter family	WAT1-related protein At4g08290 OS=Arabidopsis thaliana OX=3702 GN=At4g08290 PE=2 SV=1	S	Function unknown	WAT1-related protein At4g08290 isoform X1 [Sorghum bicolor]
Sobic.010G055000.v3.2	5.24146	7.81442	8.08633	3.32973	3.29	3.52615	6.08837e-13	-1.07381	down	[M]	Cell wall/membrane/envelope biogenesis	Molecular Function: protein kinase activity (GO:0004672);; Molecular Function: ATP binding (GO:0005524);; Cellular Component: integral component of membrane (GO:0016021);; Molecular Function: polysaccharide binding (GO:0030247);;	K23544|3.9e-97|brp:103842861|K23544 serine incorporator 1/3 | (RefSeq) serine incorporator 3	--	--	--	Protein tyrosine and serine/threonine kinase	Wall-associated receptor kinase 5 OS=Arabidopsis thaliana OX=3702 GN=WAK5 PE=2 SV=1	T	Signal transduction mechanisms	hypothetical protein SORBI_3010G055000 [Sorghum bicolor]
Sobic.003G136200.v3.2	29.4573	44.6657	43.4203	88.8525	79.2934	87.616	5.87007e-17	1.05231	up	--	--	Cellular Component: cell wall (GO:0005618);; Cellular Component: plasmodesma (GO:0009506);; Biological Process: plasmodesmata-mediated intercellular transport (GO:0010497);; Molecular Function: manganese ion binding (GO:0030145);; Molecular Function: nutrient reservoir activity (GO:0045735);; Cellular Component: apoplast (GO:0048046);; Biological Process: regulation of root development (GO:200028…	--	--	--	--	Cupin	Germin-like protein 1-1 OS=Oryza sativa subsp. japonica OX=39947 GN=GER4 PE=2 SV=1	S	Function unknown	germin-like protein 1-1 [Sorghum bicolor]
Sobic.006G206700.v3.2	4.42209	9.38078	8.68515	25.7205	23.3057	21.3582	1.27347e-06	1.39929	up	--	--	Molecular Function: protein binding (GO:0005515);;	--	--	[R]	General function prediction only	Leucine rich repeat	Plant intracellular Ras-group-related LRR protein 1 OS=Oryza sativa subsp. japonica OX=39947 GN=IRL1 PE=2 SV=2	S	Function unknown	plant intracellular Ras-group-related LRR protein 1 [Sorghum bicolor]
Sobic.004G211866.v3.2	193.858	293.108	265.483	643.569	607.7	625.781	3.89906e-26	1.24793	up	--	--	--	K01611|7.2e-19|osa:4329955|K01611 S-adenosylmethionine decarboxylase [EC:4.1.1.50] | (RefSeq) S-adenosylmethionine decarboxylase proenzyme-like	Cysteine and methionine metabolism (ko00270);; Arginine and proline metabolism (ko00330)	--	--	S-adenosyl-l-methionine decarboxylase leader peptide	--	--	--	hypothetical protein SORBI_3004G211866 [Sorghum bicolor]
Sobic.007G033100.v3.2	0.096937	0.120539	0.07879	0.393024	0.587101	0.596175	1.44074e-07	1.82662	up	--	--	Molecular Function: protein binding (GO:0005515);;	--	--	[R]	General function prediction only	Leucine rich repeat	Receptor-like protein 11 OS=Arabidopsis thaliana OX=3702 GN=RLP11 PE=3 SV=1	S	Function unknown	hypothetical protein SORBI_3007G033100 [Sorghum bicolor]
Sobic.003G337900.v3.2	1.44078	1.09891	1.046	7.48735	7.93844	7.03465	1.80909e-54	2.47264	up	--	--	Molecular Function: transcription factor activity, sequence-specific DNA binding (GO:0003700);; Cellular Component: nucleus (GO:0005634);; Molecular Function: sequence-specific DNA binding (GO:0043565);;	K13459|2.8e-16|cqi:110714731|K13459 disease resistance protein RPS2 | (RefSeq) probable disease resistance protein At4g27220 isoform X1	Plant-pathogen interaction (ko04626)	--	--	WRKY DNA -binding domain	Probable WRKY transcription factor 66 OS=Arabidopsis thaliana OX=3702 GN=WRKY66 PE=2 SV=1	K	Transcription	WRKY transcription factor WRKY24 isoform X2 [Sorghum bicolor]
Sobic.010G189700.v3.2	9.91736	8.43098	8.54658	2.72907	2.1546	2.67742	2.55798e-42	-1.84291	down	--	--	Molecular Function: aspartic-type endopeptidase activity (GO:0004190);; Biological Process: proteolysis (GO:0006508);; Biological Process: protein catabolic process (GO:0030163);;	K22683|1.5e-76|smo:SELMODRAFT_124369|K22683 aspartyl protease family protein [EC:3.4.23.-] | (RefSeq) hypothetical protein	--	[O]	Posttranslational modification, protein turnover, chaperones	Xylanase inhibitor N-terminal	Aspartyl protease family protein At5g10770 OS=Arabidopsis thaliana OX=3702 GN=At5g10770 PE=2 SV=1	O	Posttranslational modification, protein turnover, chaperones	aspartyl protease family protein At5g10770 [Sorghum bicolor]
Sobic.002G065600.v3.2	148.52	81.0076	82.8648	8.9585	10.7602	9.5063	1.80326e-21	-2.91446	down	--	--	Molecular Function: magnesium ion binding (GO:0000287);; Molecular Function: terpene synthase activity (GO:0010333);;	K23754|4.8e-96|sita:101756584|K23754 eudesmane-5,11-diol synthase [EC:4.2.3.197] | (RefSeq) (S)-beta-bisabolene synthase	--	--	--	Terpene synthase, N-terminal domain	Beta-selinene synthase OS=Zea mays OX=4577 GN=TPS21 PE=1 SV=1	S	Function unknown	hypothetical protein SORBI_3002G065600 [Sorghum bicolor]
Sobic.004G166700.v3.2	5.33098	3.49689	3.52447	10.3974	10.5314	10.3599	5.39394e-12	1.21628	up	[G]	Carbohydrate transport and metabolism	Molecular Function: hydrolase activity, hydrolyzing O-glycosyl compounds (GO:0004553);; Biological Process: carbohydrate metabolic process (GO:0005975);;	K01193|0.0e+00|sbi:110434887|K01193 beta-fructofuranosidase [EC:3.2.1.26] | (RefSeq) beta-fructofuranosidase, cell wall isozyme	Galactose metabolism (ko00052);; Starch and sucrose metabolism (ko00500)	[G]	Carbohydrate transport and metabolism	Glycosyl hydrolases family 32 N-terminal domain	Beta-fructofuranosidase, cell wall isozyme OS=Zea mays OX=4577 PE=2 SV=1	G	Carbohydrate transport and metabolism	beta-fructofuranosidase, cell wall isozyme [Sorghum bicolor]
Sobic.004G324300.v3.2	3.04871	8.26158	8.22491	0.046778	0.008297	0.037252	1.91911e-26	-4.18833	down	--	--	--	--	--	--	--	Protein of unknown function (DUF1668)	--	S	Function unknown	uncharacterized protein LOC8082715 [Sorghum bicolor]
Sobic.008G182800.v3.2	2449.17	1574.38	1675.47	262.96	248.744	252.193	8.69184e-32	-2.7088	down	--	--	Cellular Component: extracellular region (GO:0005576);; Biological Process: defense response (GO:0006952);;	K12173|4.2e-10|gmx:100794341|K12173 BRCA1-A complex subunit BRE | (RefSeq) BRISC and BRCA1-A complex member 2	Homologous recombination (ko03440)	--	--	Thaumatin family	Thaumatin-like pathogenesis-related protein 4 OS=Avena sativa OX=4498 GN=RASTL-4 PE=2 SV=1	S	Function unknown	thaumatin-like pathogenesis-related protein 4 [Sorghum bicolor]
Sobic.001G119000.v3.2	15.7054	8.86406	10.127	2.97952	2.83212	3.53539	1.13403e-14	-1.79629	down	--	--	Molecular Function: electron carrier activity (GO:0009055);; Cellular Component: anchored component of plasma membrane (GO:0046658);;	--	--	--	--	Plastocyanin-like domain	Chemocyanin OS=Lilium longiflorum OX=4690 PE=1 SV=1	S	Function unknown	chemocyanin [Sorghum bicolor]
Sobic.006G205600.v3.2	0.094542	0.026417	0.035692	9.54599	7.54341	9.68023	4.80233e-98	5.84378	up	--	--	Molecular Function: hydrolase activity, hydrolyzing O-glycosyl compounds (GO:0004553);; Cellular Component: cell wall (GO:0005618);; Biological Process: xyloglucan metabolic process (GO:0010411);; Molecular Function: xyloglucan:xyloglucosyl transferase activity (GO:0016762);; Biological Process: cell wall biogenesis (GO:0042546);; Cellular Component: apoplast (GO:0048046);; Biological Process: ce…	K14504|4.8e-165|sbi:8072291|K14504 xyloglucan:xyloglucosyl transferase TCH4 [EC:2.4.1.207] | (RefSeq) xyloglucan endotransglucosylase/hydrolase protein 24	Plant hormone signal transduction (ko04075)	--	--	Glycosyl hydrolases family 16	Xyloglucan endotransglucosylase/hydrolase protein 24 OS=Arabidopsis thaliana OX=3702 GN=XTH24 PE=1 SV=2	G	Carbohydrate transport and metabolism	xyloglucan endotransglucosylase/hydrolase protein 24 [Sorghum bicolor]
Sobic.003G216000.v3.2	4.8444	2.10691	2.29708	0.473418	0.537563	0.449014	5.76814e-09	-2.09093	down	[V]	Defense mechanisms	Molecular Function: ATP binding (GO:0005524);; Cellular Component: plasma membrane (GO:0005886);; Cellular Component: integral component of membrane (GO:0016021);; Molecular Function: ATPase activity (GO:0016887);; Molecular Function: ATPase activity, coupled to transmembrane movement of substances (GO:0042626);; Biological Process: transmembrane transport (GO:0055085);;	K08712|2.5e-140|gsl:Gasu_29800|K08712 ATP-binding cassette, subfamily G (WHITE), member 2, SNQ2 | (RefSeq) ABC transporter, ATP-binding protein	ABC transporters (ko02010)	[Q]	Secondary metabolites biosynthesis, transport and catabolism	ABC-2 type transporter	ABC transporter G family member 36 OS=Oryza sativa subsp. japonica OX=39947 GN=ABCG36 PE=2 SV=1	Q	Secondary metabolites biosynthesis, transport and catabolism	hypothetical protein SORBI_3003G216000 [Sorghum bicolor]
Sobic.009G166400.v3.2	0.473852	0.636506	0.590999	1.12818	1.48735	1.19172	4.72131e-06	1.0443	up	[L]	Replication, recombination and repair	Biological Process: double-strand break repair via homologous recombination (GO:0000724);; Molecular Function: DNA replication origin binding (GO:0003688);; Molecular Function: single-stranded DNA binding (GO:0003697);; Molecular Function: ATP binding (GO:0005524);; Cellular Component: nucleus (GO:0005634);; Biological Process: DNA replication initiation (GO:0006270);; Biological Process: male me…	K10737|0.0e+00|sbi:8061784|K10737 DNA helicase MCM8 [EC:3.6.4.12] | (RefSeq) probable DNA helicase MCM8 isoform X1	--	[L]	Replication, recombination and repair	MCM P-loop domain	Probable DNA helicase MCM8 OS=Oryza sativa subsp. japonica OX=39947 GN=MCM8 PE=2 SV=1	L	Replication, recombination and repair	probable DNA helicase MCM8 isoform X1 [Sorghum bicolor]
Sobic.003G215800.v3.2	18.8603	15.2527	16.6786	3.82321	3.67827	4.10062	1.20813e-82	-2.1464	down	[V]	Defense mechanisms	Molecular Function: ATP binding (GO:0005524);; Cellular Component: plasma membrane (GO:0005886);; Cellular Component: integral component of membrane (GO:0016021);; Molecular Function: ATPase activity (GO:0016887);; Molecular Function: ATPase activity, coupled to transmembrane movement of substances (GO:0042626);; Biological Process: transmembrane transport (GO:0055085);;	K08712|2.4e-143|gsl:Gasu_29800|K08712 ATP-binding cassette, subfamily G (WHITE), member 2, SNQ2 | (RefSeq) ABC transporter, ATP-binding protein	ABC transporters (ko02010)	[Q]	Secondary metabolites biosynthesis, transport and catabolism	ABC-2 type transporter	ABC transporter G family member 36 OS=Oryza sativa subsp. japonica OX=39947 GN=ABCG36 PE=2 SV=1	Q	Secondary metabolites biosynthesis, transport and catabolism	ABC transporter G family member 36 [Sorghum bicolor]
Sobic.004G154400.v3.2	5.83919	5.80092	6.85137	20.2799	19.437	17.8514	1.05642e-40	1.55829	up	--	--	--	--	--	--	--	--	--	S	Function unknown	uncharacterized protein LOC8059579 [Sorghum bicolor]
Sobic.006G207100.v3.2	3.06664	2.2628	1.8957	1.43539	0.913953	0.981046	0.000544225	-1.03127	down	--	--	--	--	--	--	--	--	--	--	--	uncharacterized protein LOC8072300 [Sorghum bicolor]
Sobic.003G205400.v3.2	5.60164	4.82396	5.47517	2.75657	2.54877	2.67965	5.88713e-10	-1.01141	down	[J]	Translation, ribosomal structure and biogenesis	Molecular Function: structural constituent of ribosome (GO:0003735);; Biological Process: translation (GO:0006412);; Molecular Function: 5S rRNA binding (GO:0008097);; Cellular Component: cytosolic large ribosomal subunit (GO:0022625);;	K02897|9.4e-147|sbi:8082181|K02897 large subunit ribosomal protein L25 | (RefSeq) uncharacterized protein LOC8082181	Ribosome (ko03010)	--	--	Ribosomal protein TL5, C-terminal domain	--	J	Translation, ribosomal structure and biogenesis	uncharacterized protein LOC8082181 [Sorghum bicolor]
Sobic.005G210850.v3.2	1.81371	2.92952	2.5506	15.0539	16.2453	17.5875	5.07511e-84	2.62609	up	--	--	--	--	--	--	--	--	--	--	--	hypothetical protein SORBI_3005G210850 [Sorghum bicolor]
Sobic.003G163700.v3.2	9.35772	4.84161	4.37913	0.933079	0.628014	1.60033	2.8578e-10	-2.1157	down	--	--	Molecular Function: electron carrier activity (GO:0009055);; Molecular Function: protein disulfide oxidoreductase activity (GO:0015035);;	K03676|4.5e-52|sbi:8086361|K03676 glutaredoxin 3 | (RefSeq) glutaredoxin-C1	--	[O]	Posttranslational modification, protein turnover, chaperones	Glutaredoxin	Glutaredoxin-C1 OS=Oryza sativa subsp. japonica OX=39947 GN=GRXC1 PE=3 SV=1	O	Posttranslational modification, protein turnover, chaperones	glutaredoxin-C1 [Sorghum bicolor]
Sobic.009G190700.v3.2	7.1351	5.80874	5.23646	14.8643	12.6662	15.1981	1.6111e-20	1.24547	up	--	--	Molecular Function: carbohydrate binding (GO:0030246);;	K03695|4.9e-26|adu:107486671|K03695 ATP-dependent Clp protease ATP-binding subunit ClpB | (RefSeq) LOW QUALITY PROTEIN: chaperone protein ClpB3, chloroplastic-like	--	--	--	Jacalin-like lectin domain	Jacalin-related lectin 3 OS=Arabidopsis thaliana OX=3702 GN=JAL3 PE=2 SV=1	S	Function unknown	hypothetical protein SORBI_3009G190700 [Sorghum bicolor]
Sobic.001G461800.v3.2	0.15467	0.064789	0.184288	0.432354	0.515634	0.46119	0.000463274	1.31064	up	--	--	Cellular Component: endoplasmic reticulum (GO:0005783);; Cellular Component: Golgi apparatus (GO:0005794);; Biological Process: protein targeting to membrane (GO:0006612);; Cellular Component: integral component of membrane (GO:0016021);; Biological Process: peptidyl-L-cysteine S-palmitoylation (GO:0018230);; Molecular Function: protein-cysteine S-palmitoyltransferase activity (GO:0019706);;	K20027|0.0e+00|sbi:8081852|K20027 palmitoyltransferase ZDHHC1/11 [EC:2.3.1.225] | (RefSeq) probable protein S-acyltransferase 22	--	[R]	General function prediction only	DHHC palmitoyltransferase	Probable protein S-acyltransferase 22 OS=Arabidopsis thaliana OX=3702 GN=PAT22 PE=2 SV=2	L	Replication, recombination and repair	probable protein S-acyltransferase 22 [Sorghum bicolor]
Sobic.003G272200.v3.2	0.27271	0.215839	0.269568	4.20597	3.5337	3.98248	1.18662e-73	3.60274	up	--	--	Molecular Function: protein dimerization activity (GO:0046983);;	K13422|1.7e-45|mus:103977295|K13422 transcription factor MYC2 | (RefSeq) transcription factor MYC2-like	MAPK signaling pathway - plant (ko04016);; Plant hormone signal transduction (ko04075)	--	--	bHLH-MYC and R2R3-MYB transcription factors N-terminal	Transcription factor MTB2 OS=Solanum lycopersicum OX=4081 GN=MTB2 PE=2 SV=1	K	Transcription	transcription factor bHLH13 [Sorghum bicolor]
Sobic.006G140200.v3.2	8.87285	11.1248	12.4062	1.94897	1.68646	1.93991	1.84302e-80	-2.51983	down	--	--	Cellular Component: Golgi apparatus (GO:0005794);; Biological Process: protein glycosylation (GO:0006486);; Molecular Function: sialyltransferase activity (GO:0008373);; Cellular Component: integral component of membrane (GO:0016021);;	K00786|2.7e-86|egu:105061379|K00786 beta-1,6-galactosyltransferase [EC:2.4.1.-] | (RefSeq) sialyltransferase-like protein 1	--	[G]	Carbohydrate transport and metabolism	Glycosyltransferase family 29 (sialyltransferase)	Sialyltransferase-like protein 3 OS=Oryza sativa subsp. indica OX=39946 GN=STLP3 PE=3 SV=1	G	Carbohydrate transport and metabolism	sialyltransferase-like protein 3 [Sorghum bicolor]
Sobic.001G274800.v3.2	10.7331	8.05157	9.54405	2.58695	2.44876	2.4839	4.11514e-30	-1.88917	down	[Q]	Secondary metabolites biosynthesis, transport and catabolism	Molecular Function: alditol:NADP+ 1-oxidoreductase activity (GO:0004032);; Cellular Component: cytosol (GO:0005829);; Molecular Function: alcohol dehydrogenase (NADP+) activity (GO:0008106);; Molecular Function: oxidoreductase activity (GO:0016491);;	K22374|1.3e-204|sbi:8083892|K22374 3''-deamino-3''-oxonicotianamine reductase [EC:1.1.1.285] | (RefSeq) probable NAD(P)H-dependent oxidoreductase 1	--	[R]	General function prediction only	Aldo/keto reductase family	Deoxymugineic acid synthase 1 OS=Oryza sativa subsp. japonica OX=39947 GN=DMAS1 PE=1 SV=1	S	Function unknown	probable NAD(P)H-dependent oxidoreductase 1 [Sorghum bicolor]
Sobic.002G384400.v3.2	0.884218	0.887579	1.19195	2.95619	3.78001	3.64917	5.92065e-14	1.63933	up	[H]	Coenzyme transport and metabolism	Molecular Function: iron ion binding (GO:0005506);; Cellular Component: mitochondrion (GO:0005739);; Cellular Component: cytosol (GO:0005829);; Biological Process: cellular response to DNA damage stimulus (GO:0006974);; Molecular Function: zinc ion binding (GO:0008270);; Biological Process: thiamine biosynthetic process (GO:0009228);; Biological Process: response to cold (GO:0009409);; Cellular C…	K03146|1.2e-192|sbi:8063504|K03146 cysteine-dependent adenosine diphosphate thiazole synthase [EC:2.4.2.60] | (RefSeq) thiamine thiazole synthase 2, chloroplastic	Thiamine metabolism (ko00730)	[R]	General function prediction only	Thi4 family	Thiamine thiazole synthase 2, chloroplastic OS=Sorghum bicolor OX=4558 GN=THI1-2 PE=3 SV=1	H	Coenzyme transport and metabolism	thiamine thiazole synthase 2, chloroplastic [Sorghum bicolor]
Sobic.005G103700.v3.2	27.6645	24.3569	22.0869	7.76328	8.32579	6.20841	4.85189e-27	-1.71057	down	--	--	--	--	--	--	--	--	--	--	--	hypothetical protein SORBI_3005G103700 [Sorghum bicolor]
Sorghum_bicolor_newGene_786	0.096922	0.02298	0.039802	1.04294	1.56906	1.55983	1.38727e-34	3.69872	up	--	--	Molecular Function: nucleic acid binding (GO:0003676);;	K22804|3.2e-11|bna:106442438|K22804 structural maintenance of chromosomes protein 6 | (RefSeq) structural maintenance of chromosomes protein 6B-like	--	--	--	--	--	S	Function unknown	uncharacterized protein LOC8083452 isoform X3 [Sorghum bicolor]
Sobic.004G320900.v3.2	0.991709	1.00154	1.03243	0.488262	0.43341	0.317284	0.00491144	-1.02363	down	--	--	Cellular Component: integral component of membrane (GO:0016021);;	--	--	--	--	--	--	--	--	hypothetical protein SORBI_3004G320900 [Sorghum bicolor]
Sobic.002G220300.v3.2	3.40806	3.72682	3.77973	11.0509	9.35061	9.78573	3.90764e-34	1.38698	up	--	--	Cellular Component: nucleus (GO:0005634);; Biological Process: regulation of transcription, DNA-templated (GO:0006355);; Molecular Function: sequence-specific DNA binding (GO:0043565);;	K09338|2.6e-158|sbi:8081019|K09338 homeobox-leucine zipper protein | (RefSeq) homeobox-leucine zipper protein HOX11	--	[K]	Transcription	Homeodomain	Homeobox-leucine zipper protein HOX11 OS=Oryza sativa subsp. japonica OX=39947 GN=HOX11 PE=2 SV=1	K	Transcription	homeobox-leucine zipper protein HOX11 [Sorghum bicolor]
Sobic.006G208300.v3.2	6.51981	5.81672	6.91906	1.39005	1.23927	0.960075	7.50996e-30	-2.2935	down	--	--	Biological Process: response to auxin (GO:0009733);;	K14488|5.2e-90|sbi:8072311|K14488 SAUR family protein | (RefSeq) uncharacterized protein LOC8072311	Plant hormone signal transduction (ko04075)	--	--	Auxin responsive protein	Auxin-responsive protein SAUR71 OS=Arabidopsis thaliana OX=3702 GN=SAUR71 PE=2 SV=1	S	Function unknown	hypothetical protein SORBI_3006G208300 [Sorghum bicolor]
Sobic.003G425200.v3.2	11.2704	17.0903	15.06	51.0608	45.1576	47.584	1.56736e-39	1.64441	up	--	--	Molecular Function: calcium ion binding (GO:0005509);;	K13448|1.8e-94|sbi:8062319|K13448 calcium-binding protein CML | (RefSeq) probable calcium-binding protein CML35	Plant-pathogen interaction (ko04626)	[T]	Signal transduction mechanisms	EF-hand domain pair	Probable calcium-binding protein CML35 OS=Arabidopsis thaliana OX=3702 GN=CML35 PE=2 SV=2	T	Signal transduction mechanisms	probable calcium-binding protein CML35 [Sorghum bicolor]
Sobic.001G063000.v3.2	1.6477	1.77745	1.45765	0.388033	0.278992	0.43139	2.0643e-14	-1.97969	down	[I]	Lipid transport and metabolism	Biological Process: catabolic process (GO:0009056);; Molecular Function: hydrolase activity (GO:0016787);;	K14493|8.7e-49|smo:SELMODRAFT_450797|K14493 gibberellin receptor GID1 [EC:3.-.-.-] | (RefSeq) GID1b-1; hypothetical protein	Plant hormone signal transduction (ko04075)	[V]	Defense mechanisms	alpha/beta hydrolase fold	Probable carboxylesterase 15 OS=Arabidopsis thaliana OX=3702 GN=CXE15 PE=2 SV=1	V	Defense mechanisms	probable carboxylesterase 15 [Sorghum bicolor]
Sobic.002G382300.v3.2	2.00657	2.58399	2.4805	0.866856	0.83639	0.513982	8.12541e-08	-1.47511	down	--	--	Biological Process: reproduction (GO:0000003);; Biological Process: mitotic sister chromatid segregation (GO:0000070);; Cellular Component: nuclear chromosome (GO:0000228);; Biological Process: mitotic cell cycle (GO:0000278);; Biological Process: nuclear division (GO:0000280);; Cellular Component: chromosome, centromeric region (GO:0000775);; Cellular Component: kinetochore (GO:0000776);; Cellul…	--	--	--	--	--	--	D	Cell cycle control, cell division, chromosome partitioning	hypothetical protein SORBI_3002G382300 [Sorghum bicolor]
Sobic.003G143700.v3.2	137.053	86.3508	84.8256	48.3411	49.3998	49.292	0.000185743	-1.01173	down	[C]	Energy production and conversion	Molecular Function: ATP citrate synthase activity (GO:0003878);; Cellular Component: cytosol (GO:0005829);; Biological Process: acetyl-CoA biosynthetic process (GO:0006085);; Biological Process: fatty acid biosynthetic process (GO:0006633);;	K01648|0.0e+00|sbi:110433903|K01648 ATP citrate (pro-S)-lyase [EC:2.3.3.8] | (RefSeq) ATP-citrate synthase beta chain protein 1	Citrate cycle (TCA cycle) (ko00020)	[C]	Energy production and conversion	Citrate synthase, C-terminal domain	ATP-citrate synthase beta chain protein 1 OS=Oryza sativa subsp. japonica OX=39947 GN=ACLB-1 PE=2 SV=1	C	Energy production and conversion	ATP-citrate synthase beta chain protein 1 [Sorghum bicolor]
Sobic.002G199900.v3.2	15.7031	13.3955	13.0468	1.52298	3.33312	3.59104	7.27427e-18	-2.12528	down	--	--	--	--	--	--	--	--	--	--	--	uncharacterized protein LOC8060241 [Sorghum bicolor]
Sobic.001G382400.v3.2	3.87219	4.22495	4.15362	13.2504	13.21	12.9397	4.49969e-113	1.62237	up	[M]	Cell wall/membrane/envelope biogenesis	Molecular Function: protein kinase activity (GO:0004672);; Molecular Function: ATP binding (GO:0005524);; Cellular Component: plasma membrane (GO:0005886);; Cellular Component: plasmodesma (GO:0009506);; Biological Process: response to ethylene (GO:0009723);; Biological Process: response to brassinosteroid (GO:0009741);; Biological Process: negative regulation of abscisic acid-activated signaling…	K13435|2.2e-94|spen:107018783|K13435 serine/threonine-protein kinase Pto | (RefSeq) receptor-like protein kinase HERK 1 isoform X2	Plant-pathogen interaction (ko04626)	[T]	Signal transduction mechanisms	Protein tyrosine and serine/threonine kinase	Receptor-like protein kinase FERONIA OS=Arabidopsis thaliana OX=3702 GN=FER PE=1 SV=1	T	Signal transduction mechanisms	receptor-like protein kinase FERONIA [Sorghum bicolor]
Sobic.001G056100.v3.2	1.41829	2.18539	2.46082	5.88889	4.66796	5.3323	6.38938e-10	1.2665	up	--	--	Cellular Component: nucleus (GO:0005634);; Biological Process: regulation of transcription, DNA-templated (GO:0006355);; Biological Process: auxin-activated signaling pathway (GO:0009734);;	K14484|2.5e-101|sbi:8061165|K14484 auxin-responsive protein IAA | (RefSeq) auxin-responsive protein IAA14	Plant hormone signal transduction (ko04075)	--	--	AUX/IAA family	Auxin-responsive protein IAA14 OS=Oryza sativa subsp. japonica OX=39947 GN=IAA14 PE=2 SV=1	K	Transcription	auxin-responsive protein IAA14 [Sorghum bicolor]
Sobic.003G361100.v3.2	1.42611	2.48991	2.95356	13.8541	12.163	13.5202	1.44726e-38	2.35967	up	--	--	Biological Process: defense response (GO:0006952);; Biological Process: tryptophan catabolic process to kynurenine (GO:0019441);; Molecular Function: heme binding (GO:0020037);; Molecular Function: metal ion binding (GO:0046872);;	--	--	--	--	Hs1pro-1 protein C-terminus	Nematode resistance protein-like HSPRO1 OS=Arabidopsis thaliana OX=3702 GN=HSPRO1 PE=1 SV=1	S	Function unknown	nematode resistance protein-like HSPRO1 [Sorghum bicolor]
Sobic.002G385100.v3.2	23.5858	20.1671	18.9401	7.57092	7.36911	6.784	2.89943e-30	-1.54075	down	[J]	Translation, ribosomal structure and biogenesis	Molecular Function: structural constituent of ribosome (GO:0003735);; Biological Process: translation (GO:0006412);; Cellular Component: small ribosomal subunit (GO:0015935);; Molecular Function: rRNA binding (GO:0019843);;	K02997|2.7e-98|sbi:8063507|K02997 small subunit ribosomal protein S9e | (RefSeq) 40S ribosomal protein S9-2	Ribosome (ko03010)	[J]	Translation, ribosomal structure and biogenesis	S4 domain	40S ribosomal protein S9-2 OS=Arabidopsis thaliana OX=3702 GN=RPS9C PE=1 SV=1	J	Translation, ribosomal structure and biogenesis	40S ribosomal protein S9-2 [Sorghum bicolor]
Sobic.001G201100.v3.2	22.9624	27.5698	26.8522	13.5798	13.2636	11.1535	3.7043e-19	-1.04593	down	--	--	Cellular Component: integral component of membrane (GO:0016021);; Molecular Function: oxidoreductase activity (GO:0016491);;	K08360|2.1e-126|sbi:8065194|K08360 cytochrome b-561 [EC:7.2.1.3] | (RefSeq) probable ascorbate-specific transmembrane electron transporter 1	--	[C]	Energy production and conversion	Eukaryotic cytochrome b561	Probable ascorbate-specific transmembrane electron transporter 1 OS=Oryza sativa subsp. japonica OX=39947 GN=Os02g0642300 PE=3 SV=1	C	Energy production and conversion	probable ascorbate-specific transmembrane electron transporter 1 [Sorghum bicolor]
Sobic.003G416500.v3.2	18.4094	31.4849	32.9231	81.4983	66.5611	78.6092	6.61083e-17	1.35519	up	--	--	Cellular Component: integral component of membrane (GO:0016021);;	K08730|2.2e-29|zma:103647622|K08730 phosphatidylserine synthase 2 [EC:2.7.8.29] | (RefSeq) CDP-diacylglycerol--serine O-phosphatidyltransferase 3	Glycerophospholipid metabolism (ko00564)	--	--	C2 domain	Protein SRC2 OS=Glycine max OX=3847 GN=SRC2 PE=2 SV=1	S	Function unknown	protein SRC2 [Sorghum bicolor]
Sobic.007G164300.v3.2	0	0	0	1.68409	1.72777	0.98037	4.7759e-20	3.6531	up	[O]	Posttranslational modification, protein turnover, chaperones	Biological Process: protein peptidyl-prolyl isomerization (GO:0000413);; Molecular Function: peptidyl-prolyl cis-trans isomerase activity (GO:0003755);; Cellular Component: cytoplasm (GO:0005737);; Biological Process: protein folding (GO:0006457);; Molecular Function: cyclosporin A binding (GO:0016018);;	K01802|1.3e-52|sita:101767890|K01802 peptidylprolyl isomerase [EC:5.2.1.8] | (RefSeq) peptidyl-prolyl cis-trans isomerase	--	[O]	Posttranslational modification, protein turnover, chaperones	Cyclophilin type peptidyl-prolyl cis-trans isomerase/CLD	Peptidyl-prolyl cis-trans isomerase OS=Zea mays OX=4577 GN=CYP PE=2 SV=1	O	Posttranslational modification, protein turnover, chaperones	peptidyl-prolyl cis-trans isomerase [Sorghum bicolor]
Sobic.006G140100.v3.2	1.12376	1.05822	0.78735	0.29689	0.416995	0.326686	0.000195818	-1.25022	down	--	--	Cellular Component: membrane (GO:0016020);;	K23544|7.4e-236|sbi:8060222|K23544 serine incorporator 1/3 | (RefSeq) probable serine incorporator	--	[S]	Function unknown	Serine incorporator (Serinc)	--	S	Function unknown	probable serine incorporator [Sorghum bicolor]
Sobic.001G109100.v3.2	0.166433	0.11023	0.068214	0.815236	0.772025	0.99267	6.39292e-15	2.33866	up	--	--	Molecular Function: transcription factor activity, sequence-specific DNA binding (GO:0003700);; Cellular Component: nucleus (GO:0005634);; Biological Process: regulation of transcription, DNA-templated (GO:0006355);; Molecular Function: sequence-specific DNA binding (GO:0043565);;	K14494|4.9e-52|lang:109359068|K14494 DELLA protein | (RefSeq) DELLA protein GAI-like	Plant hormone signal transduction (ko04075)	--	--	GRAS domain family	SCARECROW-LIKE protein 7 OS=Oryza sativa subsp. japonica OX=39947 GN=SCL7 PE=1 SV=1	K	Transcription	scarecrow-like protein 4 [Sorghum bicolor]
Sobic.003G185700.v3.2	1.1925	4.24271	3.73323	1.0761	0.835389	0.975118	0.000270682	-1.32464	down	--	--	Molecular Function: metal ion binding (GO:0046872);;	--	--	--	--	Zn-finger in Ran binding protein and others	--	S	Function unknown	zinc finger Ran-binding domain-containing protein 2 [Sorghum bicolor]
Sobic.004G187900.v3.2	61.1801	58.1703	59.4573	213.214	215.1	218.104	1.63846e-167	1.78867	up	[H]	Coenzyme transport and metabolism	Molecular Function: GTP cyclohydrolase II activity (GO:0003935);; Cellular Component: cytoplasm (GO:0005737);; Molecular Function: 3,4-dihydroxy-2-butanone-4-phosphate synthase activity (GO:0008686);; Biological Process: riboflavin biosynthetic process (GO:0009231);; Cellular Component: chloroplast (GO:0009507);;	K14652|0.0e+00|sbi:8072615|K14652 3,4-dihydroxy 2-butanone 4-phosphate synthase / GTP cyclohydrolase II [EC:4.1.99.12 3.5.4.25] | (RefSeq) probable bifunctional riboflavin biosynthesis protein RIBA 2, chloroplastic	Riboflavin metabolism (ko00740);; Folate biosynthesis (ko00790)	[H]	Coenzyme transport and metabolism	3,4-dihydroxy-2-butanone 4-phosphate synthase	Probable bifunctional riboflavin biosynthesis protein RIBA 2, chloroplastic OS=Oryza sativa subsp. japonica OX=39947 GN=RIBA2 PE=2 SV=1	H	Coenzyme transport and metabolism	probable bifunctional riboflavin biosynthesis protein RIBA 2, chloroplastic [Sorghum bicolor]
Sobic.003G355700.v3.2	0.388157	0.362829	0.574361	1.59727	1.68892	1.14135	4.61693e-05	1.38149	up	--	--	Molecular Function: serine-type endopeptidase inhibitor activity (GO:0004867);; Cellular Component: extracellular region (GO:0005576);;	--	--	--	--	Bowman-Birk serine protease inhibitor family	--	G	Carbohydrate transport and metabolism	Bowman-Birk type trypsin inhibitor [Sorghum bicolor]
Sobic.002G050900.v3.2	4.94449	8.82292	9.28664	37.9008	37.5597	37.9159	3.50426e-41	2.16848	up	--	--	Molecular Function: protein binding (GO:0005515);;	--	--	--	--	Leucine rich repeat	Leucine-rich repeat extensin-like protein 6 OS=Arabidopsis thaliana OX=3702 GN=LRX6 PE=2 SV=1	--	--	leucine-rich repeat extensin-like protein 4 [Sorghum bicolor]
[truncated: 859 more rows]

## Sheet: Table S1b
Table S1b												Table S1b Genes differentially expressed in sorghum leaves removed of epicuticular wax after anthracnose infection at 3 dpi.
[truncated: 2,844 more rows]

[truncated: 1 more sheets: Table S2]
